# Supplementary material for: Random forests for verbal autopsy analysis: multisite validation study using clinical diagnostic gold standards
Source: Popul Health Metr. 2011 Aug 4;9:29. doi: 10.1186/1478-7954-9-29 (PMC3160922; doi:10.1186/1478-7954-9-29)
Supplement: Additional file 1 — Top 40 items based on Tariff Method for adult causes (Items that are extracted from open text field are marked with *, other HCE variables are marked with +). [file 1478-7954-9-29-S1.XLSX]

## Sheet: Sheet1
Additional File 1: top 40 items based on Tariff for adult causes (items extracted from open text field are marked with *, and other HCE variables are marked with +)
Cause of Death		Item (*medical record text)	Tariff
AIDS
	+	Did Decedent Have AIDS?	16.5
	+	Did Decedent Have TB?	5
	*	vagina	3.5
		age quartile 2	3.5
		How many days did [name] have the rash? [days]	3
	*	aids	2.5
		Rash was located everywhere	2.5
		Did [name] have a rash?	2.5
	+	Did Decedent Have Cancer?	2
		Paralyzed one leg only	2
		For how long before death did [name] have loose or liquid stools? [days]	2
		Rash was located on extremities	1.5
		Rash was located on face	1.5
		How many days did the fever last? [days]	1.5
	*	influenza	1.5
		Decedent suffered poisoning	1.5
		Pain greater than 24 hours	1.5
		Severity of fever was moderate to large	1.5
	*	anaemia	1.5
	*	metabolic	1.5
		Did [name] have a lump in the neck?	1.5
		Did [name] have more frequent loose or liquid stools than usual?	1.5
		Care sought - relative, friend	1.5
	*	meningitis	1.5
		For how long before death did [name] have headaches? [days]	1.5
		For how long before death did [name] have stiff neck? [days]	1.5
		Rash was located on trunk	1.5
		Did [name] have pain upon swallowing?	1.5
	*	pneumonia	1
		Did [name] drink alcohol?	1
		Did [name] cough blood?	1
		Did [name] have difficulty swallowing?	1
		age quartile 4	-1
		Rapid headache onset	1
		Did [name] have a lump in the groin?	1
		Did [name] have a cough?	1
	*	effusion	1
	*	diarrhea	1
		Decedent victim of violence	1
		For how long did [name] have the yellow discoloration? [days]	1
AIDS with TB
	+	Did Decedent Have AIDS?	15.5
	+	Did Decedent Have TB?	12.5
		Did she die within 6 weeks after having an abortion?	5.5
		Pain greater than 24 hours	3.5
	*	malaria	3
	*	tb	2.5
		Care sought - religious leader	2.5
		Did she have excessive bleeding after delivery or abortion?	2.5
		age quartile 2	2.5
		For how long did [name] have a cough? [days]	2.5
		For how many weeks was her period overdue? [days]	2
		Did the cough produce sputum?	2
		Severity of fever was moderate to large	2
	*	meningitis	2
		How many days did [name] have the rash? [days]	2
		Did [name] have pain upon swallowing?	2
		Did [name] have any ulcers (pits) in the breast?	2
		Breathing difficulty worse in sitting position	2
	+	Did Decedent Have COPD?	1.5
		Did [name] experience pain in the chest in the month preceding death?	1.5
		Did [name] have sweating with the fever?	1.5
		Care sought - community based practitioner	1.5
	*	asthma	1.5
		Did [name] have a fever?	1.5
		Did [name] have a cough?	1.5
		Rash was located everywhere	1.5
	*	anaemia	1.5
		At the time of death was her period overdue?	1.5
		Did [name] have more frequent loose or liquid stools than usual?	1.5
		Did [name] have a sharp pain in the belly shortly before death?	1.5
		Pain located in chest	1.5
		Did [name] cough blood?	1.5
		Did [name] have a rash?	1.5
		For how long before death did [name] have difficulty swallowing? [days]	1.5
		For how long before death did [name] have loose or liquid stools? [days]	1.5
		How many days did the fever last? [days]	1.5
		Did [name] have an ulcer (pit) on the foot?	1.5
		Pattern of fever was on-and-off	1.5
	*	aids	1.5
		Rash was located on extremities	1
Anemia
		Did she have excessive bleeding after delivery or abortion?	93.5
		Did she die within 6 weeks of childbirth?	57.5
		Was [name] pregnant at the time of death?	36.5
		Did she die within 6 weeks after having an abortion?	30.5
	*	pregnancy	23
	*	breast	12
		Was there excessive vaginal bleeding in the week prior to death?	11
		Did [name] have a sharp pain in the belly shortly before death?	7.5
	*	anaemia	6.5
	*	maternal	4.5
		For how many weeks was her period overdue? [days]	4
		Did [name] have any ulcers (pits) in the breast?	4
		At the time of death was her period overdue?	3.5
		Sex of deceased	3.5
		Did [name] have vaginal bleeding other than her period? (intermenstrual)	3
	*	venomous	2.5
		Care sought - community based practitioner	2.5
		How many cigarettes did [name] smoke daily?	-2
		Type of tobacco used: cigarettes	-2
		Did [name] have a lump in the armpit?	2
		Did [name] use tobacco?	-1.5
		Care sought - government health center or clinic	1.5
		Can I see the health records?	-1.5
		Did [name] drink alcohol?	-1.5
		For how long did [name] have puffiness all over his/her body? [days]	1.5
		Did [name] have general puffiness all over his/her body?	1.5
	*	hemorrhage	1.5
		Did [name] have puffiness of the face?	1.5
		For how long did [name] have puffiness of the face? [days]	1.5
		Paralyzed one leg only	1.5
		Can I see the death certificate?	-1.5
		Difficulty swallowing both solids and liquids	-1.5
		Amount of alcohol drank daily was moderate to large	-1.5
		Did [name] have any swelling or lump in the breast?	1.5
		Amount of alcohol drank daily was low	-1.5
	*	bleed	1.5
		age quartile 1	1.5
		Did [name] have itching of skin?	-1
		For how long was [name] ill before s/he died? [days]	1
	*	cirrhosis	-1
Asthma
	*	asthma	22.5
	+	Did Decedent Have Asthma?	11.5
	*	cardiomegaly	5.5
	*	venomous	4
	*	coronary	4
	*	malaria	3.5
		Care sought - homeopath	3
	+	Did Decedent Have COPD?	3
		Pain located in left arm	2.5
		Did [name] wheeze?	2.5
	*	respiratory	2.5
		Loss of weight was slight	2.5
		Paralyzed whole body	2.5
	*	cardio	2
	+	Did Decedent Have Arthritis?	2
	*	acidosis	2
		age quartile 2	-1.5
		Last known age of the deceased [years]	1.5
	*	heart	1.5
		Did [name] have a cough?	1.5
		Sudden loss of consciousness	-1.5
		Sudden confusion	-1.5
		Did [name] have difficulty breathing?	1.5
	*	arrest	1.5
		Did [name] experience pain in the chest in the month preceding death?	1.5
		Did the cough produce sputum?	1.5
	*	acute	1
	+	Did Decedent Have Epilepsy?	-1
		For how long did the period of confusion last? [days]	-1
		Did [name] have vaginal bleeding after cessation of menstruation? (post menopause)	1
		Breathing difficulty was on-and-off	1
		Did [name] have belly pain?	-1
	*	infection	1
		Do you have any health records that belonged to the deceased?	-1
		Breathing difficulty not worse in any position	1
		Did [name] have an ulcer (pit) on the foot?	-1
		Did [name] experience a period of confusion at any time in the three months prior to death?	-1
		Did [name] have difficulty swallowing?	1
		Was the pain during physical activity?	1
	+	Did Decedent Have Heart Disease?	1
Bite of Venomous Animal
	*	venomous	131
		Decedent suffered bite/sting	54.5
	*	poison	33
		Was the injury or accident self-inflicted?	17
		Was care sought outside the home while [name] had this illness?	-6.5
		Care sought - religious leader	5
		How long did [name] survive after the injury? [days]	4
		Care sought - traditional healer	3
		Care sought - community based practitioner	2.5
		Did it continue until death?	2
		Sudden confusion	-1.5
		Care sought - government hospital	-1.5
		Did [name] experience a period of loss of consciousness?	1.5
		Did [name] look pale?	-1.5
		Did [name] have blue lips?	1.5
		Did [name] have a lump in the neck?	-1.5
		For how long before death did [name] have stiff neck? [days]	1.5
		For how long did the period of loss of consciousness last? [days]	1.5
		Paralyzed whole body	1.5
		Loss of weight was slight	-1.5
		Severity of fever was moderate to large	-1.5
		Did [name] have a fever?	-1.5
		Rapid headache onset	-1.5
		Pattern of fever was continuous	-1.5
		Pain greater than 24 hours	-1
	*	acute	-1
	*	aids	-1
		Did [name] have sweating with the fever?	-1
		Did [name] experience 'pins and needles' in their feet?	-1
	+	Did Decedent Have Arthritis?	-1
		Type of tobacco used: local tobacco	1
		Did [name] experience a period of confusion at any time in the three months prior to death?	-1
	+	Did Decedent Have Asthma?	-1
		Did [name] have fast breathing?	-1
		Did [name] have an ulcer (pit) on the foot?	-1
	*	cirrhosis	-1
	*	fever	-1
		For how long before death did [name] have headaches? [days]	-1
		Rash was located on trunk	-1
		Severity of fever was mild	-1
Breast Cancer
	*	breast	102
		Did [name] have any ulcers (pits) in the breast?	65
		Did [name] have any swelling or lump in the breast?	38.5
	+	Did Decedent Have Cancer?	17.5
	*	cancer	14.5
	*	lump	6.5
		Did [name] have a lump in the armpit?	6.5
		Paralyzed one arm only	5.5
		Did [name] have a lump in the neck?	4.5
	*	fracture	4
		Sex of deceased	3.5
		Did the sores have clear fluid or pus?	3
		Did [name] have sores?	2.5
		Paralyzed one leg only	2.5
		Care sought - religious leader	2.5
	*	effusion	2
		Had [name] periods stopped naturally because of menopause	2
		For how long before death did [name] have stiff neck? [days]	2
		Did [name] have vaginal bleeding after cessation of menstruation? (post menopause)	2
		For how long before death did [name] have paralysis? [days]	2
		age quartile 2	2
		Type of tobacco used: cigarettes	-1.5
		Paralyzed lower part of body	1.5
	*	hepatic	1.5
	*	tumor	1.5
		Was there excessive vaginal bleeding in the week prior to death?	1.5
		Pain greater than 24 hours	1.5
		How many days did [name] have the rash? [days]	1.5
		Rash was located on trunk	1.5
		Did [name] use tobacco?	-1.5
		Rash was located on face	1.5
		Did [name] have pain upon swallowing?	1.5
		How many cigarettes did [name] smoke daily?	-1.5
		Was [name] in any way paralyzed?	1
		Did [name] have difficulty swallowing?	1
		Decedent suffered burn	1
		For how long did [name] have a cough? [days]	1
		Type of tobacco used: chewing	-1
		Did [name] have vaginal bleeding other than her period? (intermenstrual)	1
		For how long did [name] have difficulty breathing? [days]	1
Cervical Cancer
		Did [name] have vaginal bleeding after cessation of menstruation? (post menopause)	20.5
	+	Did Decedent Have Cancer?	17.5
	*	vagina	12
	*	cardiopulmonary	8
	*	cancer	7.5
		Was there excessive vaginal bleeding in the week prior to death?	6
		Did [name] have vaginal bleeding other than her period? (intermenstrual)	5
		For how long before death did [name] have a mass in the belly [days]	4
		Did [name] have any mass in the belly?	4
		For how long before death did [name] have belly pain? [days]	3.5
		Sex of deceased	3.5
		Pain located in lower belly	2.5
	*	diarrheal	2
		Had [name] periods stopped naturally because of menopause	2
	*	breast	2
		Care sought - religious leader	2
		Did [name] have a sharp pain in the belly shortly before death?	2
		For how long was [name] ill before s/he died? [days]	1.5
		How many cigarettes did [name] smoke daily?	-1.5
		Did [name] use tobacco?	-1.5
		Did [name] have any ulcers (pits) in the breast?	1.5
		age quartile 2	1.5
		Did [name] have a lump in the groin?	1.5
	*	anemic	1.5
		Did [name] have difficulty breathing?	-1.5
	*	stroked	1.5
		Decedent suffered drowning	1.5
		Paralyzed one leg only	1.5
		Type of tobacco used: cigarettes	-1.5
		Did [name] stop urinating?	1.5
		Did [name] have belly pain?	1.5
		Breathing difficulty was continuous	-1.5
	*	fever	-1
		Amount of alcohol drank daily was moderate to large	-1
		Did [name] have a lump in the armpit?	-1
		Care sought - community based practitioner	1
	*	arrest	1
	+	Did Decedent Have Dementia?	-1
		Care sought - private hospital	-1
		For how long before death did [name] have a protruding belly? [days]	1
Cirrhosis
	*	hepatic	25
	*	cirrhosis	17
	*	encephalopathy	16.5
	*	electrolyte	8.5
	*	hypovolemic	7
	*	chronic	6
		Was there blood in the vomit?	6
	*	alcoholic	5
		For how long did [name] have the yellow discoloration? [days]	5
		Was there blood in the stool up until death?	4.5
	*	effusion	4
		Was there blood in the stool?	4
		Did [name] have yellow discoloration of the eyes?	4
		Slowly protruding belly	3.5
		Was the vomit black?	3.5
		For how long before death did [name] have a protruding belly? [days]	3
		Did [name] have a more than usual protruding belly?	3
		Amount of alcohol drank daily was moderate to large	2.5
	*	fracture	2.5
	*	abdomen	2.5
	*	cardiopulmonary	2.5
		Did [name] experience a period of confusion at any time in the three months prior to death?	2
		Rash was located on extremities	2
		Decedent suffered road traffic injury	2
		For how long did [name] have ankle swelling? [days]	2
		For how long did the period of confusion last? [days]	2
		For how long before death did [name] have loose or liquid stools? [days]	2
		For how long before death did [name] have belly pain? [days]	2
		Did [name] drink alcohol?	2
		Sudden confusion	2
		How many days did [name] have the rash? [days]	2
	*	failure	2
		Can I see the health records?	1.5
		Type of tobacco used: other	1.5
		Did [name] have puffiness of the face?	1.5
		Did [name] have a rash?	1.5
		Did [name] cough blood?	1.5
		Did [name] have an ulcer (pit) on the foot?	1.5
		Did [name] have general puffiness all over his/her body?	1.5
		Did [name] have belly pain?	1.5
Colorectal Cancer
	+	Did Decedent Have Cancer?	13.5
	*	cancer	13.5
	*	bacteria	8.5
	*	vagina	6.5
		Did [name] have any mass in the belly?	6.5
	*	tumor	6
		For how long before death did [name] have a mass in the belly [days]	6
	*	electrolyte	5.5
	*	cancerous	4.5
		For how long before death did [name] have belly pain? [days]	4
	*	lump	4
		Was there blood in the stool?	3.5
	*	hepatic	3.5
		Was there blood in the stool up until death?	3.5
		Did [name] have a lump in the groin?	3
	*	aspiration	2.5
		For how long before death did [name] have a protruding belly? [days]	2.5
	*	diarrheal	2.5
	*	anemia	2.5
		Did [name] have belly pain?	2.5
		Pain located in lower belly	2
		Care sought - relative, friend	2
	*	shock	2
		Paralyzed one leg only	2
	*	influenza	2
	*	diarrhea	2
		Was the vomit black?	1.5
		Care sought - traditional healer	1.5
		Rash was located on extremities	1.5
		Decedent suffered other injury	1.5
	*	cirrhosis	1.5
		Care sought - community based practitioner	1.5
	*	abdomen	1.5
	*	encephalopathy	1.5
		Did [name] have more frequent loose or liquid stools than usual?	1.5
		Paralyzed one arm only	1.5
	*	prostate	1.5
	*	chronic	1.5
		Did [name] have vaginal bleeding after cessation of menstruation? (post menopause)	1.5
		For how long did [name] have the yellow discoloration? [days]	1.5
COPD
	*	asthma	9
	*	chronic	8.5
	+	Did Decedent Have COPD?	7.5
	*	pulmonary	7
	+	Did Decedent Have Asthma?	5.5
	*	labored	5
	*	respiratory	4
	*	acute	3
		Type of tobacco used: other	2.5
		Type of tobacco used: local tobacco	2.5
		Breathing difficulty worse in walking position	2
		Severity of fever was mild	2
		Breathing difficulty was continuous	2
	*	tuberculosis	2
		Did [name] have blue lips?	2
	*	lung	2
	+	Did Decedent Have Heart Disease?	2
		For how long did [name] have fast breathing? [days]	2
		Did the cough produce sputum?	2
		Sudden confusion	1.5
		Slowly protruding belly	1.5
	*	heart	1.5
		Did [name] use tobacco?	1.5
		age quartile 2	-1.5
	*	ischemic	1.5
		For how long did [name] have difficulty breathing? [days]	1.5
		Did [name] have fast breathing?	1.5
		Did [name] have a cough?	1.5
		Decedent suffered bite/sting	1.5
	+	Did Decedent Have TB?	1.5
	*	failure	1.5
		Did [name] wheeze?	1.5
		Breathing difficulty worse in sitting position	1.5
		age quartile 4	1.5
		How many cigarettes did [name] smoke daily?	1.5
		Did [name] have difficulty breathing?	1.5
		Last known age of the deceased [years]	1.5
	*	injured	1
		Care sought - private physician	1
	*	prostate	1
Diabetes with Coma
	*	diabetes	6
	+	Did Decedent Have Diabetes?	5
		Care sought - homeopath	4.5
		Did the ulcer ooze pus?	4
	*	ischemic	4
		Did [name] have an ulcer (pit) on the foot?	4
		For how many days did the ulcer ooze pus? [days]	4
	*	aspiration	3.5
		Did she die within 6 weeks after having an abortion?	3
	+	Did Decedent Have Stroke?	2.5
	*	metabolic	2.5
	*	encephalopathy	2.5
	*	acidosis	2
		For how long did the period of loss of consciousness last? [days]	2
		Care sought - community based practitioner	2
	*	meningitis	2
		Paralyzed left side (arm and leg)	1.5
		Care sought - government hospital	-1.5
		Sudden loss of consciousness	1.5
		Did it continue until death?	1.5
		Pattern of fever was continuous	1.5
	*	influenza	1.5
		At the time of death was her period overdue?	1.5
		Did the sores have clear fluid or pus?	1
	*	maternal	1
	*	aids	-1
		Was the pain during physical activity?	1
		age quartile 3	1
	+	Did Decedent Have Epilepsy?	1
		Did the person become unconscious immediately after the convulsions?	1
	*	cerebral	1
	*	communicable	1
		For how long was [name] ill before s/he died? [days]	-1
		Did [name] experience a period of loss of consciousness?	1
		Was a death certificate issued?	-1
		For how long before death did the convulsions last? [days]	1
		Can I see the death certificate?	-1
		Did [name] use tobacco?	-1
	*	abdomen	-1
	*	prostate	1
Diabetes with Renal Failure
	*	electrolyte	62
	*	diabetes	8.5
	*	chronic	8
	*	renal	8
	*	septicemia	7
	*	arterial	7
	*	kidney	6
	*	failure	5.5
	+	Did Decedent Have Diabetes?	5.5
	*	encephalopathy	4.5
		Did [name] have an ulcer (pit) on the foot?	4
	*	vagina	4
		Did the ulcer ooze pus?	4
	*	ischemia	4
		For how long did [name] have puffiness all over his/her body? [days]	3.5
		For how many days did the ulcer ooze pus? [days]	3.5
	*	hypertensive	3.5
		Did [name] have puffiness of the face?	3
		For how long did [name] have puffiness of the face? [days]	3
		Did [name] have general puffiness all over his/her body?	3
		Type of tobacco used: other	2.5
		Did [name] stop urinating?	2.5
		Paralyzed left side (arm and leg)	2
	*	wound	2
	*	diarrhea	2
	*	hypertension	2
	+	Did Decedent Have Hypertension?	2
	*	poison	2
	*	fires	2
	*	infection	2
	+	Did Decedent Have Stroke?	2
		Can I see the health records?	2
	*	ischemic	2
		Slowly protruding belly	2
	*	fracture	1.5
		For how long did [name] have the yellow discoloration? [days]	1.5
		Decedent suffered other injury	1.5
	*	injuries	1.5
	*	influenza	1.5
		Did [name] have ankle swelling?	1.5
Diabetes with Skin Infection/Sepsis
		Did the ulcer ooze pus?	27.5
		For how many days did the ulcer ooze pus? [days]	26.5
		Did [name] have an ulcer (pit) on the foot?	22.5
	*	wound	13
	*	septicemia	12
	*	cardiopulmonary	11
	*	diabetes	8.5
	*	venomous	7.5
	+	Did Decedent Have Diabetes?	5.5
	*	poison	5.5
	*	metabolic	5
	*	breast	5
	*	injured	4.5
	*	electrolyte	4.5
		Did the sores have clear fluid or pus?	4
	*	sepsis	4
	*	arrest	4
		Rash was located on extremities	4
		Did [name] have a lump in the groin?	3.5
	*	shock	3.5
		Did [name] have sores?	3.5
		Decedent suffered other injury	3
	*	infection	3
	*	stroked	2.5
		Paralyzed other	2.5
	*	fracture	2.5
	*	tumor	2.5
	*	arterial	2
		Did [name] have a rash?	2
	*	cardio	2
		Type of tobacco used: pipe	2
	*	acidosis	2
	+	Did Decedent Have Arthritis?	1.5
	*	failure	1.5
	*	prostate	1.5
		How many days did [name] have the rash? [days]	1.5
	*	lump	1.5
		Did [name] experience 'pins and needles' in their feet?	1.5
	+	Did Decedent Have Hypertension?	1.5
		Did [name] have ankle swelling?	1.5
Diarrhea/Dysentery
	*	diarrhea	5.5
	*	septicemia	5
	*	hypovolemic	4.5
	*	electrolyte	4.5
		Did [name] have more frequent loose or liquid stools than usual?	4
		For how long before death did [name] have loose or liquid stools? [days]	2.5
	*	malaria	2.5
	*	acute	2
		Type of tobacco used: pipe	2
		Did [name] vomit in the week preceding the death?	1.5
	*	labored	1.5
		Did [name] have a change in bowel habits?	1.5
	+	Did Decedent Have Arthritis?	1.5
	*	asthma	1.5
	*	abdomen	1.5
	*	cancerous	1
		Paralyzed other	1
	*	pneumonia	-1
	*	hypertension	1
	*	anaemia	1
	*	fracture	1
	*	hypertensive	1
	*	breast	1
	*	metabolic	1
		Was there blood in the stool up until death?	1
		Paralyzed one arm only	1
		Did [name] have a sharp pain in the belly shortly before death?	1
	*	stroked	1
	*	fever	1
		Was there blood in the stool?	1
	*	anemic	1
	+	Did Decedent Have AIDS?	1
		Care sought - community based practitioner	1
		Was care sought outside the home while [name] had this illness?	-1
	*	fall	1
		For how long did the period of confusion last? [days]	-0.5
		age quartile 3	0.5
	+	Did Decedent Have Asthma?	0.5
		Breathing difficulty worse in sitting position	-0.5
		For how long before death did [name] have headaches? [days]	-0.5
Drowning
		Decedent suffered drowning	99
		Was care sought outside the home while [name] had this illness?	-43
		Was the injury or accident self-inflicted?	15
		Was the injury or accident intentionally inflicted by someone else?	6.5
		Care sought - government hospital	-6
		Did [name] have difficulty breathing?	-3
	*	fires	3
	*	fall	3
		Breathing difficulty was continuous	-2.5
		Can I see the health records?	-2.5
	*	fell	2.5
	*	injured	2.5
		Care sought - private hospital	-2
		Did [name] have fast breathing?	-2
		Did [name] experience a period of loss of consciousness?	-2
		Sudden loss of consciousness	-2
		Difficulty swallowing both solids and liquids	-2
		Loss of weight was slight	-2
		Did [name] vomit in the week preceding the death?	-1.5
		Breathing difficulty not worse in any position	-1.5
		Breathing difficulty was on-and-off	-1.5
	+	Did Decedent Have Epilepsy?	1.5
		Breathing difficulty worse in lying position	-1.5
		Severity of fever was moderate to large	-1.5
		Did [name] have a fever?	-1.5
		Pattern of fever was continuous	-1.5
		Care sought - government health center or clinic	-1.5
		Was a death certificate issued?	-1.5
		Do you have any health records that belonged to the deceased?	-1.5
		Did [name] have general puffiness all over his/her body?	-1.5
		Did [name] stop urinating?	-1.5
		Can I see the death certificate?	-1.5
		Did [name] have puffiness of the face?	-1.5
		Did [name] have blue lips?	-1.5
		Pattern of fever was on-and-off	-1.5
		Did [name] have sweating with the fever?	-1.5
		Rapid headache onset	-1.5
		Sex of deceased	-1.5
		For how long did [name] have difficulty breathing? [days]	-1.5
		Did [name] experience 'pins and needles' in their feet?	-1.5
Epilepsy
	*	aspiration	27.5
	+	Did Decedent Have Epilepsy?	27
		For how long before death did the convulsions last? [days]	20
		Did the person become unconscious immediately after the convulsions?	11.5
	*	septicemia	11.5
		Did [name] have convulsions?	11.5
	*	stroked	5.5
	*	meningitis	5.5
	*	brain	4.5
		Paralyzed other	4
		Sudden loss of consciousness	4
	+	Did Decedent Have Stroke?	4
	*	injured	3.5
	+	Did Decedent Have Dementia?	3.5
		Paralyzed one arm only	3.5
		Can I see the health records?	3.5
		Did [name] experience a period of loss of consciousness?	3
		Did it continue until death?	3
		Decedent suffered drowning	2.5
		For how long before death did [name] have paralysis? [days]	2.5
		Paralyzed whole body	2.5
	*	fell	2.5
		Was [name] in any way paralyzed?	2.5
	*	arrest	2.5
	*	injuries	2
		Pattern of fever was continuous	2
		Paralyzed right side (arm and leg)	2
		Paralyzed lower part of body	2
		Difficulty swallowing both solids and liquids	1.5
	*	cardio	1.5
		Paralyzed left side (arm and leg)	1.5
		Did [name] wheeze?	1.5
		Can I see the death certificate?	-1.5
		Did [name] experience memory loss at any time in the three months prior to death	1.5
		Care sought - religious leader	1.5
		Did [name] have difficulty swallowing?	1.5
		For how long did [name] have fast breathing? [days]	1.5
		Was a death certificate issued?	-1.5
	*	infection	1
		Breathing difficulty was continuous	1
Esophageal Cancer
	*	ischemia	16
	+	Did Decedent Have Cancer?	16
	*	bacteria	10.5
		For how long before death did [name] have difficulty swallowing? [days]	8.5
		Did [name] have a lump in the neck?	8
	*	cardiomegaly	6.5
		Difficulty swallowing both solids and liquids	5.5
		Did [name] have pain upon swallowing?	5.5
	*	cancer	4.5
	*	coronary	4.5
		Did [name] have difficulty swallowing?	3
		For how long was [name] ill before s/he died? [days]	2.5
	*	diarrheal	2.5
		Breathing difficulty was continuous	-2.5
	+	Did Decedent Have TB?	2.5
		For how long did [name] have a cough? [days]	2
		Pain greater than 24 hours	2
		Can I see the health records?	-2
		For how long before death did [name] vomit? [days]	2
		At the time of death was her period overdue?	1.5
		Did [name] have difficulty breathing?	-1.5
	*	lump	1.5
		Did [name] have blue lips?	-1.5
		Did [name] have convulsions?	-1.5
		Can I see the death certificate?	-1.5
		Did [name] have fast breathing?	-1.5
	*	alcoholic	1.5
		Was a death certificate issued?	-1.5
		Care sought - government health center or clinic	-1.5
	+	Did Decedent Have AIDS?	1
	*	aids	-1
		Do you have any health records that belonged to the deceased?	-1
	+	Did Decedent Have Obesity?	-1
		For how long did the period of confusion last? [days]	-1
	*	arrest	-1
		Breathing difficulty worse in lying position	-1
	+	Did Decedent Have Asthma?	-1
	+	Did Decedent Have Epilepsy?	-1
	*	abdomen	-1
		Type of tobacco used: chewing	-1
Falls
	*	fracture	22.5
		Was the injury or accident self-inflicted?	10
	*	fall	9.5
		Was care sought outside the home while [name] had this illness?	-8.5
	*	injuries	6.5
	*	injured	6.5
		Decedent suffered fall	6
	*	fell	5.5
	*	fallen	5
		How long did [name] survive after the injury? [days]	4.5
		Decedent suffered other injury	4
		Paralyzed whole body	3
	*	bleed	3
	*	cardiopulmonary	2.5
		Type of tobacco used: pipe	2.5
	*	brain	2.5
		Care sought - government hospital	-2
		Was the injury or accident intentionally inflicted by someone else?	2
		Paralyzed lower part of body	2
		Sudden loss of consciousness	2
	*	cardiomegaly	1.5
	*	hypertensive	1.5
		Was [name] in any way paralyzed?	1.5
	*	arrest	1.5
	*	hemorrhage	1.5
	*	cerebral	1.5
		Did it continue until death?	1.5
	*	wound	1.5
		Care sought - private hospital	-1.5
		Sex of deceased	-1.5
		Care sought - other provider	1.5
		Loss of weight was slight	-1
		Did [name] have difficulty breathing?	-1
		Type of tobacco used: cigarettes	1
		Did [name] look pale?	-1
		Did [name] have a change in bowel habits?	-1
		Did [name] use tobacco?	1
	*	pregnancy	1
		For how long did the period of loss of consciousness last? [days]	1
		Difficulty swallowing both solids and liquids	-1
Fires
	*	fires	155
		Decedent suffered burn	31.5
		Was the injury or accident self-inflicted?	12.5
		Was care sought outside the home while [name] had this illness?	-12
		Was the injury or accident intentionally inflicted by someone else?	7
		How long did [name] survive after the injury? [days]	4
	*	cardiopulmonary	3.5
		Decedent suffered drowning	3
		Care sought - other provider	2.5
	*	injured	2
		Care sought - government hospital	-1.5
		Did [name] have general puffiness all over his/her body?	1.5
		Care sought - private hospital	-1.5
		Did [name] have difficulty breathing?	-1.5
	*	injuries	1.5
		Rash was located on face	1
		Rash was located everywhere	1
		Did the cough produce sputum?	-1
		Did [name] have a lump in the groin?	-1
		Had [name] lost weight in the three months prior to death?	-1
	+	Did Decedent Have Stroke?	-1
		age quartile 1	1
		For how many days did the ulcer ooze pus? [days]	1
		Was the pain during physical activity?	-1
	*	prostate	1
		Decedent suffered other injury	1
		Breathing difficulty not worse in any position	-1
		Pattern of fever was continuous	-1
		Did [name] have belly pain?	-1
		Decedent suffered poisoning	1
	*	fell	1
		Breathing difficulty was on-and-off	-1
		Did [name] experience 'pins and needles' in their feet?	-1
		Decedent did not suffer any injuries	-1
		Care sought - private physician	-1
		Did the ulcer ooze pus?	1
		For how long before death did [name] have loose or liquid stools? [days]	-1
		Did [name] have a cough?	-1
		Was there blood in the vomit?	-1
		Breathing difficulty was continuous	-1
Hemorrhage
		Did she have excessive bleeding after delivery or abortion?	182.5
		Did she die within 6 weeks of childbirth?	67.5
		Did she die within 6 weeks after having an abortion?	25.5
	*	pregnancy	24.5
		Was there excessive vaginal bleeding in the week prior to death?	23.5
		Was [name] pregnant at the time of death?	17
	*	hypovolemic	12
	*	maternal	11
		Did [name] have vaginal bleeding other than her period? (intermenstrual)	7
	*	bleed	6
	*	anaemia	6
		Did [name] have a sharp pain in the belly shortly before death?	6
	*	hemorrhage	5.5
		For how many weeks was her period overdue? [days]	5.5
		At the time of death was her period overdue?	4.5
	*	cardiopulmonary	3.5
		Sex of deceased	3.5
	*	anemic	3
	*	hypertensive	2.5
	+	Did Decedent Have Epilepsy?	2
		Type of tobacco used: cigarettes	-2
	*	anemia	2
	*	shock	2
		How many cigarettes did [name] smoke daily?	-2
		Did [name] use tobacco?	-2
		Did [name] drink alcohol?	-1.5
		Amount of alcohol drank daily was moderate to large	-1.5
	*	metabolic	1.5
		Loss of weight was slight	-1.5
		Difficulty swallowing both solids and liquids	-1.5
		Did [name] have difficulty swallowing?	-1.5
	*	cirrhosis	-1
		Pain located in chest	-1
		How many days did the fever last? [days]	-1
		Did [name] have a stiff neck?	-1
		Care sought - private physician	-1
		Did [name] experience a period of confusion at any time in the three months prior to death?	-1
	+	Did Decedent Have Depression?	-1
		age quartile 1	1
		Did [name] have fast breathing?	-1
Homicide
		Was the injury or accident intentionally inflicted by someone else?	38.5
	*	fires	20.5
		Was care sought outside the home while [name] had this illness?	-15.5
		Decedent victim of violence	12.5
	*	hypovolemic	9.5
	*	wound	5.5
	*	injuries	4
		Care sought - other provider	3
	*	injured	2.5
	*	cerebral	2.5
		How long did [name] survive after the injury? [days]	2.5
		Paralyzed whole body	2.5
		Type of tobacco used: other	2.5
	*	hepatic	2
		Was the injury or accident self-inflicted?	2
	*	poison	2
		Care sought - government hospital	-2
	*	alcoholic	1.5
		Did it continue until death?	1.5
		Care sought - relative, friend	1.5
	*	shock	1.5
	*	bleed	1.5
		Decedent suffered burn	1.5
		Sex of deceased	-1.5
		Did [name] vomit in the week preceding the death?	-1.5
	*	fracture	1.5
		Did [name] use tobacco?	1.5
		Care sought - private hospital	-1.5
	*	abdomen	1.5
	*	stroked	1.5
		Did [name] have difficulty swallowing?	-1.5
		Loss of weight was slight	-1.5
	*	hemorrhage	1
	+	Did Decedent Have TB?	-1
		Severity of fever was moderate to large	-1
		Pattern of fever was on-and-off	-1
		Did [name] experience a period of loss of consciousness?	1
		Type of tobacco used: pipe	1
		How many days did the fever last? [days]	-1
		Did [name] have more frequent loose or liquid stools than usual?	-1
Hypertensive Disorder
		Did she die within 6 weeks of childbirth?	69
		Did she have excessive bleeding after delivery or abortion?	56
		Was [name] pregnant at the time of death?	36.5
	*	hypertensive	27
	*	pregnancy	23
	*	maternal	14
		Did she die within 6 weeks after having an abortion?	11
		For how long before death did the convulsions last? [days]	11
	+	Did Decedent Have Epilepsy?	10
		Did the person become unconscious immediately after the convulsions?	8
		Was there excessive vaginal bleeding in the week prior to death?	8
		Did [name] have convulsions?	7
	*	ischemic	5
	*	cerebral	5
		For how many weeks was her period overdue? [days]	4.5
		Sex of deceased	3.5
	*	cardiopulmonary	3.5
	*	cardio	3.5
	*	hypovolemic	3.5
	*	arrest	3
		At the time of death was her period overdue?	3
		Did [name] have general puffiness all over his/her body?	2.5
		Sudden loss of consciousness	2.5
		Did it continue until death?	2
		Did [name] have vaginal bleeding other than her period? (intermenstrual)	2
		Type of tobacco used: cigarettes	-2
		How many cigarettes did [name] smoke daily?	-2
		Did [name] have a sharp pain in the belly shortly before death?	2
		For how long did the period of loss of consciousness last? [days]	2
	*	venomous	1.5
		Did [name] experience a period of loss of consciousness?	1.5
		age quartile 1	1.5
		Did [name] drink alcohol?	-1.5
		Loss of weight was slight	-1.5
		Did [name] use tobacco?	-1.5
	*	communicable	1.5
	*	encephalopathy	1.5
		Rash was located on extremities	-1
		Pain greater than 24 hours	-1
		Did [name] experience a period of confusion at any time in the three months prior to death?	-1
IHD – Acute Myocardial Infarction
	*	heart	7
	*	stroked	6
	*	cardiopulmonary	6
	*	coronary	5.5
	*	acute	5.5
	+	Did Decedent Have Heart Disease?	5
	*	arrest	4.5
	*	ischemia	4.5
		Pain located in left arm	4
	*	breast	3.5
	*	ischemic	3.5
	*	cardiac	3.5
	*	shock	3
	*	arterial	3
	*	cardio	3
	*	hypertension	2.5
	+	Did Decedent Have Stroke?	2
	+	Did Decedent Have Diabetes?	2
	*	labored	2
		Did [name] experience pain in the chest in the month preceding death?	2
		Type of tobacco used: other	2
	*	cardiomegaly	2
		Can I see the death certificate?	1.5
		Pain located in chest	1.5
	+	Did Decedent Have Asthma?	1.5
		Pain greater than 24 hours	1.5
	*	asthma	1.5
	+	Did Decedent Have Hypertension?	1.5
		Breathing difficulty worse in sitting position	1.5
	*	communicable	1.5
		age quartile 2	-1.5
	*	encephalopathy	1.5
	*	vagina	1.5
	+	Did Decedent Have Arthritis?	1.5
	*	diabetes	1.5
		Decedent did not suffer any injuries	1
	*	venomous	1
		Type of tobacco used: pipe	1
	*	diarrhea	1
		Had [name] periods stopped naturally because of menopause	1
IHD – Congestive Heart Failure
	*	cardiomegaly	8.5
	*	coronary	7.5
	*	ischemia	5.5
	+	Did Decedent Have Heart Disease?	5
	*	heart	5
	*	ischemic	5
	*	asthma	2.5
	*	hypertensive	2.5
	*	failure	2.5
	*	arterial	2.5
		Paralyzed left side (arm and leg)	2
	*	communicable	2
	*	maternal	2
	+	Did Decedent Have Asthma?	2
	*	chronic	2
	*	bacteria	2
	+	Did Decedent Have Arthritis?	1.5
		Type of tobacco used: pipe	1.5
		Did [name] experience pain in the chest in the month preceding death?	1.5
	+	Did Decedent Have Hypertension?	1.5
	*	hepatic	1.5
		For how long did [name] have fast breathing? [days]	1.5
		Did she have excessive bleeding after delivery or abortion?	1.5
	*	kidney	1.5
		For how long did [name] have puffiness all over his/her body? [days]	1.5
		Did [name] have general puffiness all over his/her body?	1.5
	*	pregnancy	1.5
		Did [name] have puffiness of the face?	1.5
		Pain located in chest	1.5
	*	cardiac	1.5
	*	hypertension	1.5
		Did [name] have ankle swelling?	1
	+	Did Decedent Have COPD?	1
		Pain greater than 24 hours	1
		Last known age of the deceased [years]	1
		age quartile 2	-1
	*	anaemia	1
		Paralyzed one arm only	1
		For how long did [name] have puffiness of the face? [days]	1
	+	Did Decedent Have Stroke?	1
Inflammatory Heart Disease
	*	effusion	10
	*	pregnancy	8
	*	ischemic	6.5
	*	heart	5.5
	+	Did Decedent Have Heart Disease?	5.5
		For how long did [name] have puffiness all over his/her body? [days]	4.5
	*	coronary	4.5
	+	Did Decedent Have TB?	3
		Pain located in left arm	3
		Did [name] have general puffiness all over his/her body?	2.5
		Was the injury or accident intentionally inflicted by someone else?	2.5
		Slowly protruding belly	2
		Did [name] have a lump in the neck?	2
		Can I see the health records?	-2
	*	labored	2
	*	diarrheal	2
		Care sought - religious leader	1.5
		For how long before death did [name] have a protruding belly? [days]	1.5
		Did [name] experience pain in the chest in the month preceding death?	1.5
		For how long did [name] have puffiness of the face? [days]	1.5
		Care sought - community based practitioner	1.5
	*	tb	1.5
		For how long did [name] have ankle swelling? [days]	1.5
	*	tuberculosis	1.5
		Breathing difficulty was on-and-off	1.5
	+	Did Decedent Have Asthma?	1.5
		For how long did [name] have a cough? [days]	1.5
		Did [name] experience a period of confusion at any time in the three months prior to death?	-1
		For how long was [name] ill before s/he died? [days]	1
		Did [name] have puffiness of the face?	1
		Breathing difficulty worse in walking position	-1
		Breathing difficulty was continuous	-1
		Care sought - homeopath	1
		Did [name] have a lump in the groin?	-1
		Did [name] have a cough?	1
		Was the pain during physical activity?	1
		Pain located in chest	1
		For how long did [name] have fast breathing? [days]	1
		Sex of deceased	1
		Amount of alcohol drank daily was moderate to large	-1
Leukemia
	+	Did Decedent Have Cancer?	14
	*	vagina	8
	*	cancer	6
		Did [name] have a lump in the neck?	5
		Rash was located on trunk	4
	*	acute	4
	*	fires	4
		Was there blood in the vomit?	4
		Rash was located on extremities	3.5
		Was there excessive vaginal bleeding in the week prior to death?	3.5
	*	cardiomegaly	3.5
	*	breast	3.5
	*	anemia	3
		Did [name] have vaginal bleeding other than her period? (intermenstrual)	2.5
	*	hypovolemic	2.5
	*	influenza	2.5
		Did [name] have a rash?	2.5
		How many days did [name] have the rash? [days]	2.5
	*	venomous	2.5
		Did [name] have headaches?	2
	*	cerebral	2
		Rash was located everywhere	2
		Was there blood in the stool?	2
	*	hemorrhage	2
	*	communicable	2
		Care sought - religious leader	2
		Care sought - traditional healer	1.5
		Decedent suffered bite/sting	1.5
		For how long before death did [name] have headaches? [days]	1.5
		Rapid headache onset	1.5
		Did [name] cough blood?	1.5
	*	diarrhea	1.5
	*	anemic	1.5
		Pattern of fever was continuous	1.5
		Decedent suffered drowning	1.5
		For how long before death did [name] have belly pain? [days]	1.5
		Decedent suffered poisoning	1.5
		For how long did [name] have the yellow discoloration? [days]	1.5
		Did [name] have any swelling or lump in the breast?	1.5
		Did [name] vomit in the week preceding the death?	1.5
Lung Cancer
	*	effusion	19.5
	+	Did Decedent Have Cancer?	15
	*	lung	13
	*	cancerous	11
	*	cancer	9.5
	*	ischemia	6
	*	tumor	5.5
	*	electrolyte	5
		Did [name] cough blood?	4.5
	*	lump	4.5
		Did [name] have a lump in the neck?	3.5
		How many cigarettes did [name] smoke daily?	3.5
		Paralyzed one arm only	3
	*	fires	3
	*	respiratory	3
	*	breast	2.5
	*	tuberculosis	2.5
	*	stroked	2.5
	*	cardiomegaly	2.5
		Type of tobacco used: cigarettes	2.5
		Breathing difficulty worse in walking position	2
		Did [name] have blue lips?	2
		Did [name] wheeze?	2
		For how long did [name] have a cough? [days]	2
		Did [name] have a cough?	2
	*	tb	2
		Did the cough produce sputum?	2
	*	influenza	2
		Did [name] have pain upon swallowing?	2
	+	Did Decedent Have Diabetes?	1.5
		Care sought - other provider	1.5
		Did [name] have difficulty breathing?	1.5
		Care sought - private physician	1.5
	*	prostate	1.5
		Paralyzed other	1.5
		age quartile 2	-1.5
	*	communicable	1.5
		Sudden confusion	1.5
		Did [name] use tobacco?	1.5
	*	pneumonia	1.5
Lymphomas
		Did [name] have a lump in the neck?	22
	+	Did Decedent Have Cancer?	15.5
	*	cancer	10.5
		Did [name] have a lump in the groin?	8.5
		Did [name] have a lump in the armpit?	7.5
	*	effusion	5.5
		Did [name] have any mass in the belly?	4.5
		For how long before death did [name] have a mass in the belly [days]	4
	*	lump	3.5
		Rash was located on extremities	3.5
	*	aspiration	3.5
	*	tumor	3.5
	*	breast	3.5
		Did [name] cough blood?	3
	*	anaemia	3
		Did [name] have sores?	3
		Care sought - religious leader	3
	*	cancerous	3
		Decedent suffered drowning	3
		For how long before death did [name] have difficulty swallowing? [days]	3
		Care sought - government health center or clinic	2.5
	*	acidosis	2.5
		Paralyzed other	2.5
		Rash was located on face	2.5
		For how long before death did [name] have stiff neck? [days]	2.5
	*	influenza	2.5
		For how long did [name] have puffiness of the face? [days]	2.5
	*	metabolic	2.5
		Was the vomit black?	2.5
		Sudden confusion	2.5
		Did [name] have a rash?	2
		For how long did [name] have the yellow discoloration? [days]	2
		Care sought - pharmacy	2
		For how long did [name] have ankle swelling? [days]	2
		How many days did [name] have the rash? [days]	2
	*	pregnancy	2
		For how long before death did [name] have belly pain? [days]	2
		Did the sores have clear fluid or pus?	2
	*	cerebral	2
		Did [name] have any swelling or lump in the breast?	2
Malaria
	*	malaria	43.5
	*	vagina	6.5
	*	bacteria	4
		Type of tobacco used: other	4
	*	fever	4
		Was [name] pregnant at the time of death?	4
		Did she have excessive bleeding after delivery or abortion?	3.5
		Did she die within 6 weeks of childbirth?	3.5
	*	cirrhosis	2.5
	*	meningitis	2.5
	*	cerebral	2.5
		Pattern of fever was continuous	2.5
	*	metabolic	2
		Severity of fever was moderate to large	2
	*	anaemia	2
		For how long before death did the convulsions last? [days]	1.5
		Did the person become unconscious immediately after the convulsions?	1.5
	*	hepatic	1.5
		How many days did the fever last? [days]	1.5
		Did [name] have a fever?	1.5
		Care sought - pharmacy	1.5
	*	cardio	1.5
	*	labored	1.5
		Did [name] have yellow discoloration of the eyes?	1
		Did [name] have convulsions?	1
	+	Did Decedent Have Dementia?	-1
		Paralyzed other	1
		For how long did [name] have ankle swelling? [days]	-1
	*	brain	1
		Was there blood in the vomit?	-1
	*	bleed	1
		Did it continue until death?	1
		Decedent suffered road traffic injury	-1
	*	fallen	1
		For how long before death did [name] vomit? [days]	1
		Care sought - government health center or clinic	-1
		Rash was located on trunk	-1
	+	Did Decedent Have Depression?	-1
		Did [name] have ankle swelling?	-1
		Was there excessive vaginal bleeding in the week prior to death?	1
Other Cancers
	*	cancer	13.5
	+	Did Decedent Have Cancer?	13
	*	cancerous	10
		Did [name] have a lump in the neck?	6
	*	cardiopulmonary	5.5
	*	effusion	5.5
	*	lump	5
		For how long before death did [name] have a mass in the belly [days]	4.5
	*	electrolyte	4.5
	*	tumor	4
		Did [name] have any mass in the belly?	4
		Did [name] have vaginal bleeding after cessation of menstruation? (post menopause)	3
	*	ischemia	2.5
	*	aspiration	2.5
	*	stroked	2.5
		For how long before death did [name] have stiff neck? [days]	2.5
		Care sought - religious leader	2.5
		Did [name] have pain upon swallowing?	2
		For how long before death did [name] have difficulty swallowing? [days]	2
		For how long before death did [name] have belly pain? [days]	2
	*	hepatic	2
	*	communicable	2
	*	bleed	1.5
		Did [name] have a stiff neck?	1.5
		Paralyzed one arm only	1.5
	*	acidosis	1.5
	*	metabolic	1.5
		Difficulty swallowing both solids and liquids	1.5
		For how long before death did [name] have a protruding belly? [days]	1.5
		Did [name] have vaginal bleeding other than her period? (intermenstrual)	1
		Did [name] have sores?	1
		Did [name] have belly pain?	1
		Did [name] have headaches?	1
		Did the sores have clear fluid or pus?	1
		Rapid headache onset	1
		Paralyzed one leg only	1
	*	coronary	1
	*	pulmonary	1
		Rash was located everywhere	1
	*	failure	1
Other Cardiovascular Diseases
	*	heart	6
		Type of tobacco used: other	5.5
		Did she die within 6 weeks after having an abortion?	5.5
	+	Did Decedent Have Heart Disease?	5
	*	ischemia	4
	*	ischemic	3.5
	*	cardiac	3
	*	pregnancy	2.5
	*	bacteria	2.5
		Pain located in left arm	2
	*	cardiomegaly	2
	+	Did Decedent Have Asthma?	2
	*	renal	1.5
	*	aspiration	1.5
		Did [name] have vaginal bleeding after cessation of menstruation? (post menopause)	1.5
		Did [name] cough blood?	1.5
	+	Did Decedent Have AIDS?	1.5
		Did [name] have any ulcers (pits) in the breast?	1.5
	*	anaemia	1.5
	*	cancerous	1.5
	+	Did Decedent Have COPD?	1.5
	*	asthma	1.5
	*	failure	1.5
	*	arterial	1.5
		Breathing difficulty worse in walking position	1
	*	coronary	1
		Type of tobacco used: cigarettes	-1
		For how long did [name] have fast breathing? [days]	1
		Pain located in chest	1
	*	tb	1
		Did she die within 6 weeks of childbirth?	1
		How many cigarettes did [name] smoke daily?	-1
	*	encephalopathy	1
		Decedent suffered bite/sting	1
	*	prostate	1
		Did [name] have fast breathing?	1
		For how long did [name] have puffiness of the face? [days]	1
	*	hypertension	1
		Did [name] experience pain in the chest in the month preceding death?	1
		For how long before death did the convulsions last? [days]	1
Other Digestive Diseases
	*	electrolyte	13
	*	ischemia	11.5
		Type of tobacco used: pipe	4.5
	*	hypertensive	3.5
	*	shock	3.5
	*	alcoholic	3
	*	hypovolemic	2.5
	*	metabolic	2.5
	*	effusion	2.5
	*	bacteria	2.5
	*	abdomen	2.5
	*	maternal	2
	*	cirrhosis	2
	*	chronic	2
		Did [name] have any mass in the belly?	2
	*	acute	2
	*	poison	2
	*	pregnancy	2
		Did [name] have belly pain?	2
		Did [name] have a more than usual protruding belly?	1.5
	*	aspiration	1.5
		Amount of alcohol drank daily was moderate to large	1.5
	*	diabetes	1.5
		Was there blood in the stool?	1.5
	*	cancerous	1.5
		Type of tobacco used: other	1.5
		Was there blood in the stool up until death?	1.5
	*	meningitis	1.5
		Pain located in lower belly	1.5
		Decedent suffered poisoning	1.5
		Was there blood in the vomit?	1.5
		Did she die within 6 weeks of childbirth?	1.5
		Did [name] drink alcohol?	1.5
	*	anemic	1.5
		Did [name] have a sharp pain in the belly shortly before death?	1
		Last known age of the deceased [years]	1
	*	wound	1
		For how long before death did [name] have a protruding belly? [days]	1
		Slowly protruding belly	1
	*	tb	1
Other Infectious Diseases
	*	meningitis	17.5
	*	bacteria	6.5
	*	hepatic	3
	*	fever	3
	*	breast	3
	*	brain	3
		Did she die within 6 weeks of childbirth?	3
		Did she have excessive bleeding after delivery or abortion?	2.5
	*	encephalopathy	2.5
	*	venomous	2
		Pattern of fever was continuous	2
		For how long before death did [name] have stiff neck? [days]	2
	*	septicemia	2
		Did [name] have a stiff neck?	2
		Was [name] pregnant at the time of death?	2
	*	cirrhosis	2
	*	infection	1.5
		Did [name] have an ulcer (pit) on the foot?	1.5
	*	abdomen	1.5
		Rash was located on trunk	1.5
		Did [name] have convulsions?	1.5
	*	pregnancy	1.5
	*	hypovolemic	1.5
	*	acute	1.5
		Type of tobacco used: pipe	1.5
	*	sepsis	1
		Did [name] have yellow discoloration of the eyes?	1
		Rash was located everywhere	1
		Did the ulcer ooze pus?	1
	*	kidney	1
		Rapid headache onset	1
		Did it continue until death?	1
	*	renal	1
	*	cardio	1
		For how long did the period of loss of consciousness last? [days]	1
	*	wound	1
		How many days did [name] have the rash? [days]	1
		Severity of fever was moderate to large	1
		Was the injury or accident self-inflicted?	1
		Can I see the death certificate?	1
Other Injuries
		Was care sought outside the home while [name] had this illness?	-28.5
		Decedent suffered other injury	20
		Was the injury or accident self-inflicted?	14
	*	vagina	12
	*	fires	12
	*	shock	7
		Was the injury or accident intentionally inflicted by someone else?	4
	*	fell	4
	*	injuries	4
	*	injured	4
		Care sought - government hospital	-4
		Did [name] have difficulty breathing?	-2
	*	fallen	2
		Did [name] have a fever?	-1.5
		Sex of deceased	-1.5
		Breathing difficulty not worse in any position	-1.5
		Pattern of fever was on-and-off	-1.5
		Did [name] have convulsions?	-1.5
	*	maternal	1.5
	*	abdomen	1.5
		Did [name] stop urinating?	-1.5
		Breathing difficulty was continuous	-1.5
		Difficulty swallowing both solids and liquids	-1.5
		Did [name] have difficulty swallowing?	-1.5
		Did [name] have puffiness of the face?	-1.5
		Do you have any health records that belonged to the deceased?	-1.5
		Did [name] have fast breathing?	-1.5
		How long did [name] survive after the injury? [days]	1.5
		Did [name] experience a period of confusion at any time in the three months prior to death?	-1.5
		Paralyzed one arm only	1.5
		Did [name] have general puffiness all over his/her body?	-1.5
		Did [name] have a change in bowel habits?	-1.5
		Severity of fever was moderate to large	-1.5
		Can I see the health records?	-1.5
		Did [name] vomit in the week preceding the death?	-1.5
		Did [name] have pain upon swallowing?	-1
		Did [name] wheeze?	-1
		For how long did [name] have ankle swelling? [days]	-1
		How many days did [name] have the rash? [days]	-1
		For how long was [name] ill before s/he died? [days]	-1
Other Noncommunicable Diseases
	*	electrolyte	5.5
		Did she die within 6 weeks after having an abortion?	4
	*	encephalopathy	3.5
	*	ischemia	3
	*	alcoholic	2.5
	*	malaria	2.5
		Paralyzed whole body	2
		Did [name] have a lump in the neck?	2
	*	bacteria	2
	*	influenza	2
	*	effusion	2
		Care sought - homeopath	2
	+	Did Decedent Have Epilepsy?	2
	*	hepatic	1.5
	*	cerebral	1.5
	*	septicemia	1.5
		Did [name] have convulsions?	1.5
	*	communicable	1.5
		Did the ulcer ooze pus?	1.5
	*	bleed	1.5
		Pattern of fever was continuous	1
	+	Did Decedent Have Arthritis?	1
		Care sought - government hospital	-1
		Did [name] have vaginal bleeding other than her period? (intermenstrual)	1
		Was the pain during physical activity?	1
	*	injuries	1
	*	hypertension	1
	+	Did Decedent Have COPD?	1
		Type of tobacco used: other	1
		Did [name] wheeze?	1
		Was [name] in any way paralyzed?	1
	*	heart	1
	*	metabolic	1
		For how many days did the ulcer ooze pus? [days]	1
		Was [name] pregnant at the time of death?	1
		Did [name] have a stiff neck?	1
		For how long did the period of loss of consciousness last? [days]	1
		Paralyzed right side (arm and leg)	1
	*	anemic	1
		For how long did the period of confusion last? [days]	1
Other Pregnancy-Related Deaths
		Did she have excessive bleeding after delivery or abortion?	53
		Did she die within 6 weeks of childbirth?	41
		Did she die within 6 weeks after having an abortion?	38.5
		Was [name] pregnant at the time of death?	36.5
	*	pregnancy	29
	*	vagina	17.5
		Was there excessive vaginal bleeding in the week prior to death?	13
		Did [name] have a sharp pain in the belly shortly before death?	6
		For how many weeks was her period overdue? [days]	4.5
	*	maternal	4.5
		Did [name] have vaginal bleeding other than her period? (intermenstrual)	4.5
	*	effusion	4
		Sex of deceased	3.5
		At the time of death was her period overdue?	3.5
	*	fires	3
	*	poison	3
	*	hypertensive	2.5
	*	heart	2.5
	*	cardiomegaly	2.5
	*	anemia	2.5
	*	communicable	1.5
		How many cigarettes did [name] smoke daily?	-1.5
		Type of tobacco used: cigarettes	-1.5
		Did [name] use tobacco?	-1.5
		Did [name] have a lump in the neck?	-1.5
	*	malaria	1.5
	*	prostate	1.5
	*	coronary	1.5
	*	fallen	1.5
	*	arrest	1.5
		Did [name] drink alcohol?	-1
		Was [name] in any way paralyzed?	-1
		Did the person become unconscious immediately after the convulsions?	1
		Did [name] experience memory loss at any time in the three months prior to death	-1
	*	abdomen	1
		Decedent suffered drowning	1
	*	anemic	1
		Did [name] have belly pain?	1
		Can I see the death certificate?	-1
		Decedent suffered fall	-1
Pneumonia
	*	septicemia	7.5
	*	pneumonia	6.5
	*	aspiration	6
	*	ischemia	2.5
	*	malaria	2.5
	*	breast	2.5
	*	fracture	2
	*	influenza	2
	*	arterial	2
		Type of tobacco used: pipe	2
	*	asthma	2
	*	tuberculosis	2
		Did the cough produce sputum?	1.5
	*	ischemic	1.5
		Did she die within 6 weeks of childbirth?	1.5
	*	chronic	1.5
		Did she have excessive bleeding after delivery or abortion?	1.5
		Was the pain during physical activity?	1.5
	*	respiratory	1.5
	*	effusion	1.5
	+	Did Decedent Have Asthma?	1.5
		Breathing difficulty worse in sitting position	1.5
		Did [name] cough blood?	1.5
	*	lung	1.5
	*	electrolyte	1
		Did [name] wheeze?	1
	*	fever	1
		Paralyzed left side (arm and leg)	1
	+	Did Decedent Have COPD?	1
	*	cardiomegaly	1
		Did [name] have sweating with the fever?	1
	*	acute	1
		For how long did [name] have fast breathing? [days]	1
	*	tb	1
		Did [name] have fast breathing?	1
		Pattern of fever was continuous	1
		Severity of fever was moderate to large	1
	*	failure	1
	*	anemic	1
	*	fall	1
Poisonings
		Decedent suffered poisoning	65
	*	poison	61.5
		Was the injury or accident self-inflicted?	16
		Was the injury or accident intentionally inflicted by someone else?	5
	*	venomous	4
		How long did [name] survive after the injury? [days]	4
		Was the vomit black?	2.5
	*	diarrhea	2.5
		Type of tobacco used: other	2.5
	*	fallen	2
		Was there blood in the vomit?	2
		Type of tobacco used: chewing	2
		Did [name] have a lump in the neck?	-1.5
		Type of tobacco used: local tobacco	1.5
		Decedent suffered bite/sting	1.5
	*	alcoholic	1.5
		Decedent suffered drowning	1.5
		How much pipe/chewing tobacco did [name] use daily?	1.5
		Was care sought outside the home while [name] had this illness?	-1.5
		Did it continue until death?	1.5
		Did [name] have an ulcer (pit) on the foot?	-1
		Did [name] experience 'pins and needles' in their feet?	-1
		Rapid headache onset	-1
		For how long did the period of confusion last? [days]	1
	*	diarrheal	-1
		Type of tobacco used: pipe	1
		Pattern of fever was on-and-off	-1
		Breathing difficulty was on-and-off	-1
		Did [name] have a lump in the groin?	-1
		Did [name] have sweating with the fever?	-1
		Did [name] have general puffiness all over his/her body?	-1
		Paralyzed other	1
		Breathing difficulty worse in walking position	-1
		Did [name] experience a period of loss of consciousness?	1
		Was [name] pregnant at the time of death?	1
		Difficulty swallowing both solids and liquids	-1
		For how long did [name] have fast breathing? [days]	1
	*	arrest	-1
		Did [name] vomit in the week preceding the death?	1
	*	fever	-1
Prostate Cancer
	*	prostate	36
	+	Did Decedent Have Cancer?	15
	*	anaemia	9
	*	cancer	8.5
		Did [name] have a lump in the groin?	5.5
	*	meningitis	5.5
	*	cancerous	5
		Paralyzed one leg only	4.5
		Paralyzed lower part of body	4
		Did [name] stop urinating?	4
	*	metabolic	4
	*	anemia	3.5
		Sex of deceased	-3
	*	malaria	3
		Rash was located on extremities	2.5
	*	acidosis	2
		Pain located in lower belly	2
		For how long before death did [name] have paralysis? [days]	2
		For how long was [name] ill before s/he died? [days]	1.5
		Did [name] have belly pain?	1.5
		Did [name] have any mass in the belly?	1.5
		Breathing difficulty was continuous	-1.5
		Breathing difficulty worse in sitting position	1.5
		Was [name] in any way paralyzed?	1.5
		Last known age of the deceased [years]	1.5
		Care sought - relative, friend	1.5
		For how long before death did [name] have belly pain? [days]	1.5
		age quartile 2	-1.5
		Did [name] have fast breathing?	-1
		For how long before death did [name] have a protruding belly? [days]	1
		Type of tobacco used: chewing	-1
		Was the injury or accident intentionally inflicted by someone else?	1
	+	Did Decedent Have COPD?	1
		For how long did [name] have puffiness all over his/her body? [days]	-1
	*	cirrhosis	-1
	*	fell	-1
		age quartile 3	1
		Rash was located on trunk	-1
		For how long before death did [name] have a mass in the belly [days]	1
	*	hemorrhage	1
Renal Failure
	*	electrolyte	13
	*	septicemia	10
	*	kidney	7.5
	*	hypertensive	7.5
	*	renal	6.5
	*	chronic	5.5
	*	encephalopathy	5.5
	*	failure	4.5
	*	coronary	3
		Did [name] stop urinating?	2.5
	*	metabolic	2.5
		Did she have excessive bleeding after delivery or abortion?	2.5
	*	malaria	2.5
	*	arterial	2.5
		Did [name] have puffiness of the face?	2.5
		Did [name] have general puffiness all over his/her body?	2
		For how long did [name] have puffiness of the face? [days]	2
	*	ischemic	1.5
	*	ischemia	1.5
	*	meningitis	1.5
	*	sepsis	1.5
		Can I see the health records?	1.5
	*	acute	1.5
	*	stroked	1.5
		Did [name] have any ulcers (pits) in the breast?	1.5
	*	hypertension	1.5
	*	anemic	1.5
	*	vagina	1.5
		For how long did [name] have puffiness all over his/her body? [days]	1.5
	*	poison	1.5
	*	anemia	1.5
		Severity of fever was mild	1
		Did [name] have ankle swelling?	1
		Breathing difficulty worse in walking position	1
		Breathing difficulty was continuous	1
		Type of tobacco used: other	1
	*	infection	1
		Paralyzed one arm only	1
		Care sought - private hospital	1
	*	communicable	1
Road Traffic
		Decedent suffered road traffic injury	19
	*	fracture	10.5
	*	injuries	10.5
	*	injured	9.5
		Was care sought outside the home while [name] had this illness?	-7.5
		Was the injury or accident self-inflicted?	6.5
		Was the injury or accident intentionally inflicted by someone else?	5
		How long did [name] survive after the injury? [days]	3.5
	*	brain	3
		Care sought - other provider	3
	*	hemorrhage	2.5
	*	cerebral	2
	*	hypovolemic	2
		Paralyzed whole body	2
		Did it continue until death?	2
	*	wound	2
	*	cardiopulmonary	2
		Sex of deceased	-1.5
	*	septicemia	1.5
	*	aspiration	1.5
		Sudden loss of consciousness	1.5
	*	fell	1.5
	*	meningitis	1.5
		Decedent suffered other injury	1.5
		Did [name] experience a period of loss of consciousness?	1.5
	+	Did Decedent Have Dementia?	-1
		Did [name] vomit in the week preceding the death?	-1
		For how long did [name] have ankle swelling? [days]	-1
		Rapid headache onset	-1
		Did [name] experience a period of confusion at any time in the three months prior to death?	-1
		For how long before death did [name] vomit? [days]	-1
	+	Did Decedent Have Depression?	-1
		For how long did the period of loss of consciousness last? [days]	1
		Did [name] have a lump in the groin?	-1
		For how long was [name] ill before s/he died? [days]	-1
	*	influenza	1
		Did [name] have belly pain?	-1
		For how long did [name] have difficulty breathing? [days]	-1
		Had [name] lost weight in the three months prior to death?	-1
		Did [name] have a change in bowel habits?	-1
Sepsis
		Did she have excessive bleeding after delivery or abortion?	85.5
		Did she die within 6 weeks of childbirth?	73
		Did she die within 6 weeks after having an abortion?	65
	*	septicemia	23.5
		Was [name] pregnant at the time of death?	13
	*	pregnancy	12.5
		Was there excessive vaginal bleeding in the week prior to death?	9.5
	*	poison	9
	*	vagina	9
	*	bleed	5.5
		Did [name] have a sharp pain in the belly shortly before death?	5.5
	*	sepsis	5
	*	anemic	3.5
	*	anemia	3.5
		Did [name] have vaginal bleeding other than her period? (intermenstrual)	3.5
		Sex of deceased	3.5
	*	abdomen	3
	+	Did Decedent Have Epilepsy?	2.5
		At the time of death was her period overdue?	2.5
	*	infection	2.5
		For how many weeks was her period overdue? [days]	2.5
		Did [name] have any swelling or lump in the breast?	2
		Did [name] have any ulcers (pits) in the breast?	2
		How many cigarettes did [name] smoke daily?	-2
		Type of tobacco used: cigarettes	-2
		Did [name] have general puffiness all over his/her body?	2
		Did [name] use tobacco?	-2
		For how long did [name] have fast breathing? [days]	1.5
		Amount of alcohol drank daily was moderate to large	-1.5
	*	arrest	1.5
		Did [name] have a lump in the armpit?	1.5
		For how long before death did the convulsions last? [days]	1.5
		age quartile 2	-1.5
		age quartile 1	1.5
	*	wound	1.5
	*	lump	1.5
		Did [name] have puffiness of the face?	1
		Decedent suffered fall	-1
		For how long before death did [name] have headaches? [days]	-1
		Had [name] periods stopped naturally because of menopause	-1
Stomach Cancer
	+	Did Decedent Have Cancer?	16.5
	*	cancer	10.5
	*	electrolyte	8.5
		For how long before death did [name] have a mass in the belly [days]	7.5
		Did [name] have any mass in the belly?	7.5
	*	tumor	7
	*	hypovolemic	6.5
		For how long before death did [name] have belly pain? [days]	5.5
		Was the vomit black?	4.5
		Decedent suffered road traffic injury	4
		Was there blood in the vomit?	4
	*	cancerous	3.5
		Was there blood in the stool up until death?	3.5
		Paralyzed one arm only	3
		For how long before death did [name] have difficulty swallowing? [days]	3
	*	arterial	3
		Decedent suffered bite/sting	3
		For how long before death did [name] have a protruding belly? [days]	2.5
		Was there blood in the stool?	2.5
		Did [name] have belly pain?	2.5
	*	communicable	2.5
		Breathing difficulty worse in sitting position	2
		Rash was located on trunk	2
		Care sought - homeopath	2
		Did [name] have pain upon swallowing?	2
		Care sought - private physician	2
		Pain located in lower belly	2
	++	Did Decedent Have Obesity?	1.5
		Did [name] have a more than usual protruding belly?	1.5
	*	diarrhea	1.5
		Did [name] vomit in the week preceding the death?	1.5
		Did [name] have vaginal bleeding after cessation of menstruation? (post menopause)	1.5
		Paralyzed one leg only	1.5
	*	acidosis	1.5
		For how long before death did [name] vomit? [days]	1.5
	*	lung	1.5
		Rash was located on face	1.5
		Paralyzed other	1.5
		Did [name] have a lump in the armpit?	-1
		Sudden confusion	1
Stroke
	*	cerebral	11
		Paralyzed right side (arm and leg)	8.5
		Paralyzed left side (arm and leg)	8
		Was [name] in any way paralyzed?	7.5
	*	hemorrhage	7
	+	Did Decedent Have Epilepsy?	6.5
	*	brain	6
		Paralyzed other	5.5
	+	Did Decedent Have Stroke?	5.5
	*	hypertensive	4.5
	*	hypertension	3.5
		Sudden loss of consciousness	3.5
		Paralyzed one arm only	3.5
	*	bleed	3.5
	*	aspiration	3.5
		Did it continue until death?	3
		Paralyzed whole body	3
		For how long before death did [name] have paralysis? [days]	3
	*	ischemic	3
	*	injuries	3
	*	arterial	3
		Did [name] experience a period of loss of consciousness?	2.5
		Type of tobacco used: pipe	2.5
	+	Did Decedent Have Hypertension?	2.5
		For how long did the period of loss of consciousness last? [days]	2
		For how long before death did [name] have stiff neck? [days]	1.5
		Paralyzed one leg only	1.5
	*	cardiopulmonary	1.5
	*	fall	1.5
	*	fell	1.5
	+	Did Decedent Have Arthritis?	1.5
	*	cardiomegaly	1.5
		For how long before death did the convulsions last? [days]	1
		age quartile 4	1
	+	Did Decedent Have Heart Disease?	1
	+	Did Decedent Have Diabetes?	1
	*	renal	1
		Had [name] periods stopped naturally because of menopause	1
		Type of tobacco used: other	1
		Rapid headache onset	1
Suicide
	*	fires	89
	*	poison	40
		Decedent suffered poisoning	24.5
		Was the injury or accident self-inflicted?	23
		Decedent suffered burn	12.5
		Was care sought outside the home while [name] had this illness?	-11.5
		How long did [name] survive after the injury? [days]	5.5
		Decedent victim of violence	5
		Was the injury or accident intentionally inflicted by someone else?	4.5
		Was [name] pregnant at the time of death?	2.5
		For how long did the period of confusion last? [days]	2.5
	*	maternal	2.5
	*	aspiration	2
	+	Did Decedent Have Depression?	2
	+	Did Decedent Have Epilepsy?	2
	*	injured	2
	*	meningitis	2
	*	venomous	1.5
		Type of tobacco used: other	1.5
		Did [name] have a fever?	-1.5
		Did [name] experience a period of confusion at any time in the three months prior to death?	1.5
	*	fell	1.5
		Care sought - government hospital	-1.5
	*	alcoholic	1.5
		Severity of fever was moderate to large	-1.5
		Care sought - private hospital	-1.5
		Breathing difficulty was on-and-off	-1
		Did [name] have difficulty swallowing?	-1
		Did [name] have convulsions?	1
		Did [name] have difficulty breathing?	-1
		Was [name] in any way paralyzed?	-1
		Can I see the health records?	1
		Did the cough produce sputum?	-1
		Amount of alcohol drank daily was low	1
		Did [name] experience 'pins and needles' in their feet?	-1
	*	diarrheal	-1
		Did [name] have a change in bowel habits?	-1
		Sudden loss of consciousness	-1
		Breathing difficulty not worse in any position	-1
		Did [name] have a lump in the groin?	-1
TB
	+	Did Decedent Have TB?	15
	*	tb	10
	*	tuberculosis	6.5
	*	asthma	4.5
		For how long did [name] have a cough? [days]	3
	+	Did Decedent Have COPD?	3
		Did [name] cough blood?	3
	+	Did Decedent Have Asthma?	3
		Did the cough produce sputum?	3
	*	pulmonary	2.5
	*	malaria	2.5
		Pain greater than 24 hours	2.5
	+	Did Decedent Have AIDS?	2.5
		Did [name] have a cough?	2
	*	encephalopathy	2
	*	hepatic	2
		How many days did the fever last? [days]	1.5
		Did [name] have pain upon swallowing?	1.5
		Breathing difficulty worse in sitting position	1.5
		Pain located in chest	1.5
		Did she die within 6 weeks after having an abortion?	1.5
	*	bacteria	1.5
		Pattern of fever was on-and-off	1
	*	poison	1
	*	fracture	1
		Did [name] have difficulty swallowing?	1
	*	fires	1
	*	diarrhea	1
		Loss of weight was moderate to large	1
	*	anemic	1
	*	meningitis	1
	+	Did Decedent Have Arthritis?	1
		Did [name] have sweating with the fever?	1
		Type of tobacco used: other	1
	*	ischemic	1
		Amount of alcohol drank daily was moderate to large	1
		Did she die within 6 weeks of childbirth?	1
		Breathing difficulty worse in walking position	1
		Was the pain during physical activity?	1
		Did [name] use tobacco?	1
