# Supplementary material for: Random forests for verbal autopsy analysis: multisite validation study using clinical diagnostic gold standards
Source: Popul Health Metr. 2011 Aug 4;9:29. doi: 10.1186/1478-7954-9-29 (PMC3160922; doi:10.1186/1478-7954-9-29)
Supplement: Additional file 3 — Top 40 items based on Tariff Method for neonate causes (Items that are extracted from open text field are marked with *, other HCE variables are marked with +). [file 1478-7954-9-29-S3.XLSX]

## Sheet: Sheet1
Additional File 3: top 40 items based on Tariff for neonatal causes (items extracted from open text field are marked with *, and other HCE variables are marked with +)
Cause of Death		Item (*medical record text)	Tariff
Birth Asphyxia
		Abnormalities: Head size very large at time of birth?	4.5
	*	asphyxia	4
		didn't die in a hospital	3
		Care sought - trained birth attendant	2.5
	*	perinatal	2.5
		For how many days did the difficult breathing last? [days]	-2
		baby didn't cry right after birth	2
		Complications: Cord around child's neck	1.5
		Did the baby cry immediately after birth?	-1.5
		Last known age of the deceased [days]	-1.5
		age quartile 1	1.5
		Complications: Placenta came out first	1
	*	caesarian	1
		Did the baby ever cry?	-1
		Abnormalities: Mass defect on the back of head or spine	1
	*	diarrheal	-1
	*	stillbirth	1
		Care sought - government hospital	-1
		Complications: Cord delivered first	1
		Decedent never cried, moved or breathed	1
		At what age did the fast breathing start? [days]	-1
		How long did the illness last? [days]	-1
		Did the baby ever breathe?	-1
		late pregnancy	1
		Care sought - other provider	1
		more than 1 loose stools	-1
		Did the baby ever move?	-1
		age quartile 4	-1
		baby died for more than a day	-1
	*	ventilator	1
		During the illness that led to death, did the baby have grunting?	-1
	*	pulmonary	1
		Was care sought outside the home while the deceased had this illness?	-1
		Baby was born dead	1
		Were there any bruises or signs of injury on the baby's body at birth?	0.5
		multiple birth	-0.5
		Was the baby's body (skin and tissue) pulpy?	0.5
		Was the baby able to open his/her mouth at the time he/she stopped sucking?	-0.5
		Mark the baby's age at the time of death.	-0.5
		Abnormalities: Head size very small at time of birth?	0.5
Congenital Malformation
		Abnormalities: Head size very large at time of birth?	24.5
		Was any part of the baby physically abnormal at time of delivery?	13.5
		Were there any bruises or signs of injury on the baby's body at birth?	6
	*	congenital	5
		Abnormalities: Mass defect on the back of head or spine	5
		Care sought - other provider	2.5
		Abormalities: Other	2.5
	*	injuries	2.5
		Abnormalities: Head size very small at time of birth?	2.5
		During the illness that led to death, did the baby have ulcer(s) (pits)?	2.5
		c-section	2
		Was the baby's body (skin and tissue) pulpy?	2
		insufficient vaccines	-1.5
	*	complication	1.5
	*	heart	1.5
	*	caesarean	1.5
		late pregnancy	1.5
		Care sought - trained birth attendant	1.5
		During the illness that led to death, did the baby have an area(s) of skin with redness and swelling?	1
		Did you (the mother) receive any vaccinations since reaching adulthood including during this pregnancy?	-1
		How many months long was the pregnancy? [days]	1
		During the illness that led to death, did the baby have skin bumps containing pus or a single large area with pus?	1
		mother died before delivery	1
		Care sought - government hospital	-1
		Decedent never cried, moved or breathed	1
		During the illness that led to death, did the baby have a bulging fontanelle?	1
		Baby was born dead	1
		Was the baby moving in the last few days before the birth?	-1
	*	aids	1
		Complications: Excessive bleeding	-1
		Mark the baby's age at the time of death.	-1
	*	ventilator	1
		Abormalities: Head size very small at time of birth?	1
		Has the deceased's (biological) mother ever been told she had AIDS by a health worker?	1
	*	incubated	1
	*	caesarian	1
		early pregnancy	1
		didn't die in a hospital	1
		Care sought - community based practitioner	1
		age quartile 3	-1
Meningitis/Sepsis
	*	convulsion	2.5
		During the illness that led to death, did the baby have pus drainage from the umbilical cord?	2.5
		Did the redness of the umbilical cord stump extend onto the abdominal skin?	2.5
		During the illness that led to death, did he/she have more frequent loose or liquid stools?	2
		How long after birth did the baby stop suckling? [days]	1.5
		During the illness that led to death did the baby have spasms or convulsions?	1.5
		Was the baby able to suckle in a normal way during the first day of life?	1.5
		Did the baby have difficulty breathing?	-1.5
		more than 1 loose stools	1.5
		Did the baby stop being able to suckle in a normal way?	1.5
		How many days did the fever last? [days]	1
		Was the HIV test ever positive?	-1
		Did the baby ever suckle in a normal way?	1
		Was the baby able to open his/her mouth at the time he/she stopped sucking?	1
		What was the sex of the deceased?	-1
	*	asphyxia	1
		Complications: Excessive bleeding	-1
		During the illness that led to death, did the baby have difficult breathing?	-1
	*	sepsis	1
		age quartile 4	1
		Complications: Mother had anemia	-1
		late pregnancy	1
	*	incubated	1
		During the illness that led to death, did the baby have skin bumps containing pus or a single large area with pus?	1
		Complications: No complications	1
	*	amniotic	1
	*	anemia	1
		How long after the delivery did the mother die? [days]	-1
		baby stopped sucking more than a day before death	1
		During the illness that led to death, did the baby have fever?	1
	*	pneumothorax	1
		At what age did the fever start? [days]	1
		How old was the baby/child when the fatal illness started? [days]	1
	*	hypertension	-1
	*	pneumonia	1
		At what age did the difficult breathing start? [days]	0.5
	*	bleeding	-0.5
		When did you (the mother) last feel the baby move? [days]	-0.5
		During the illness that led to death, did the baby bleed from anywhere?	-0.5
		During the illness that led to death, did he/she vomit everything?	0.5
Pneumonia
	*	pneumonia	6.5
		Care sought - community based practitioner	5.5
		mother died before delivery	3
	*	congenital	2.5
	*	unconscious	2.5
		not born in a hospital	2
	*	pulmonary	2
		pregnancy not in health facility	1.5
		Complications: Child delivered non-headfirst	-1.5
		During the illness that led to death, did the baby become lethargic, after a period of normal activity?	1.5
		At what age did the baby start feeling cold to touch? [days]	1
		Complications: Excessive bleeding	-1
		During the illness that led to death, did the baby have a bulging fontanelle?	1
		Did the baby stop being able to cry?	1
		During the illness that led to death, did he/she have more frequent loose or liquid stools?	1
		During the illness that led to death, did he/she have areas of the skin that turned black?	1
		How many days did the fever last? [days]	1
		more than 1 loose stools	1
	*	anemic	1
		Care sought - private hospital	1
		Last known age of the deceased [days]	1
		How many days did the baby feel cold to touch? [days]	1
		During the illness that led to death, did the baby have fever?	1
		During the illness that led to death, did the baby have indrawing of the chest?	1
		mother died after delivery	1
		Was the liquor foul smelling?	1
		At what age did the difficult breathing start? [days]	1
	*	convulsion	1
		water wasn't normal color	-0.5
		Did the baby ever cry?	0.5
		During labor but before delivery, did you (the mother) receive any kind of injection?	-0.5
		age quartile 3	0.5
		pregnancy: vaginal without forceps	0.5
	*	aids	0.5
		Complications: Mother had diabetes	-0.5
		At what age did the fever start? [days]	0.5
	*	sepsis	0.5
		Was the baby able to open his/her mouth at the time he/she stopped sucking?	0.5
		During the illness that led to death, did the baby have pus drainage from the umbilical cord?	-0.5
		Did the baby stop being able to suckle in a normal way?	0.5
Preterm Delivery (with or without RDS) and Sepsis
	*	incubated	6.5
	*	preterm	6
	*	stillbirth	6
	*	respiratory	4.5
	*	sepsis	3.5
	*	hypertensive	3
	*	incubator	2.5
	*	pneumothorax	2.5
	*	hemorrhage	2
		During the illness that led to death, did he/she have areas of the skin that turned black?	2
		2nd or later in birth order	2
	*	prematurity	2
	*	anemia	2
		wasn't delivered by a medical professional	2
	*	aids	2
		baby died for more than a day	2
		What was the sex of the deceased?	-2
		During the illness that led to death, did the baby become cold to touch?	1.5
	*	premature	1.5
		During the illness that led to death, did the baby have ulcer(s) (pits)?	1.5
	*	abdominal	1.5
	*	complication	1.5
		not born in a hospital	1.5
		Was the HIV test ever positive?	-1.5
		pregnancy not in health facility	1.5
		At what age did the fast breathing start? [days]	1.5
		For how many days did the fast breathing last? [days]	1.5
	*	cesarian	1.5
	*	diarrheal	-1
		Is the mother still alive?	-1
		How many days did the baby feel cold to touch? [days]	1
	*	perinatal	1
	*	hypertension	1
		multiple birth	1
		water broke a day or more before labor	1
		Was the liquor foul smelling?	1
		What was the weight of the deceased at birth?	1
		age quartile 1	-1
		During the illness that led to death, did the baby have an area(s) of skin with redness and swelling?	1
		Did the baby breathe immediately after birth?	1
Preterm Delivery (without RDS) and Birth Asphyxia
		Care sought - other provider	2.5
		early pregnancy	2.5
	*	placenta	2
		Complications: Placenta came out first	2
		Were there any bruises or signs of injury on the baby's body at birth?	1.5
		baby didn't cry right after birth	1.5
		Abnormalities: Head size very small at time of birth?	1.5
		water broke a day or more before labor	1.5
		Abnormalities: Mass defect on the back of head or spine	1.5
		Complications: Mother had anemia	1.5
	*	caesarean	1
		Is the mother still alive?	-1
		Did you (the mother) receive any vaccinations since reaching adulthood including during this pregnancy?	-1
	*	vomiting	1
		How long after the delivery did the mother die? [days]	1
		During the illness that led to death, did the baby have an area(s) of skin with redness and swelling?	1
		Has the deceased's (biological) mother ever been tested for HIV?	-1
		When did you (the mother) last feel the baby move? [days]	1
		Complications: Fever during labor	1
		more than 1 loose stools	-1
		What was the weight of the deceased at birth?	1
		Complications: Mother had diabetes	1
		What was the sex of the deceased?	-1
		Complications: Mother had convulsions	1
		During the illness that led to death, did he/she have more frequent loose or liquid stools?	-1
	*	hemorrhage	1
	*	preterm	1
	*	cervix	-1
	*	perinatal	1
		How many months long was the pregnancy? [days]	1
		c-section	0.5
		Complications: Cord around child's neck	0.5
	*	hypertensive	0.5
		Last known age of the deceased [days]	-0.5
		age quartile 3	0.5
		Complications: Child delivered non-headfirst	0.5
		During the illness that led to death, did the baby have pus drainage from the umbilical cord?	-0.5
		Complications: Excessive bleeding	0.5
		Complications: Mother had hypertension	0.5
	*	stomach	-0.5
Preterm Delivery (without RDS) and Sepsis and Birth Asphyxia
	*	prematurity	3.5
		Has the deceased's (biological) mother ever been told she had AIDS by a health worker?	3
		Was the HIV test ever positive?	2.5
		Did the baby ever suckle in a normal way?	2.5
		For how many days did the difficult breathing last? [days]	2.5
		At what age did the fast breathing start? [days]	-1.5
	*	aids	-1.5
		What was the sex of the deceased?	1.5
		During labor but before delivery, did you (the mother) receive any kind of injection?	-1.5
		water wasn't normal color	1.5
		During the illness that led to death, did the baby become cold to touch?	-1.5
	+	Record the two most recent weights on those dates	1.5
		During the illness that led to death, did the baby have redness of the umbilical	-1.5
		c-section	-1.5
		2nd or later in birth order	1
		Complications: Fever during labor	-1
	*	diarrheal	-1
		During the illness that led to death, did the baby have fast breathing?	-1
		During the illness that led to death, did the baby become unresponsive or unconscious?	-1
		During the illness that led to death, did the baby have yellow eyes?	1
		Did the baby breathe immediately after birth?	1
		During the illness that led to death, did the baby have a bulging fontanelle?	-1
		How old was the deceased at the time of death? [days]	1
		At what age did the baby start feeling cold to touch? [days]	-1
		During the illness that led to death did the baby have spasms or convulsions?	1
		multiple birth	1
		Complications: Cord delivered first	1
		pregancy: vaginal with forceps	-1
		How many days did the baby feel cold to touch? [days]	-1
		baby didn't cry right after birth	-1
		baby was small or very small	1
	*	stomach	-1
		During the illness that led to death, did he/she have areas of the skin that turned black?	-1
		Care sought - government health center or clinic	1
		What was the weight of the deceased at birth?	1
	*	renal	1
	*	injuries	-1
		pregnancy: vaginal without forceps	1
		Complications: Mother had hypertension	1
		Was anything done to try to help the baby breathe at birth?	1
Preterm Delivery with Respiratory Distress Syndrome
		Complications: Placenta came out first	5.5
		early pregnancy	3
	*	pulmonary	3
	*	incubated	3
	*	respiratory	2.5
		Care sought - community based practitioner	2.5
	*	incubator	1.5
		Did you (the mother) receive any vaccinations since reaching adulthood including during this pregnancy?	-1.5
	*	hypertensive	1.5
	*	preterm	1.5
		insufficient vaccines	-1.5
		pregancy: vaginal with forceps	1
		How many months long was the pregnancy? [days]	1
	*	premature	1
	*	abdominal	1
	*	complication	1
	*	diarrheal	-1
	*	perinatal	1
		water broke a day or more before labor	1
		Has the deceased's (biological) mother ever been tested for HIV?	-1
		Was anything done to try to help the baby breathe at birth?	1
		Care sought - other provider	1
		For how many days did the fast breathing last? [days]	1
		Care sought - trained birth attendant	1
		What was the weight of the deceased at birth?	1
		Did the baby have difficulty breathing?	1
	*	renal	1
		During the illness that led to death, did the baby have fast breathing?	1
	*	pneumothorax	1
	*	hemorrhage	1
		Complications: Mother had anemia	1
		During the illness that led to death, did the baby have difficult breathing?	0.5
		Care sought - private physician	0.5
		baby didn't cry right after birth	-0.5
		During labor but before delivery, did you (the mother) receive any kind of injection?	0.5
		water wasn't normal color	0.5
		Did the baby stop being able to suckle in a normal way?	-0.5
		Complications: Excessive bleeding	0.5
		How long after birth did the baby stop suckling? [days]	-0.5
		During the illness that led to death did the baby have spasms or convulsions?	-0.5
Preterm Delivery without Respiratory Distress Syndrome
		pregancy: vaginal don't know	1.5
		Was the HIV test ever positive?	-1.5
		Abormalities: Other	1
		Was care sought outside the home while the deceased had this illness?	-1
		Care sought - government hospital	-1
		At what age did the fast breathing start? [days]	-1
		more than 1 loose stools	-1
	*	caesarian	1
		didn't die in a hospital	1
		During the illness that led to death, did he/she have more frequent loose or liquid stools?	-1
		Complications: Mother had anemia	1
		Decedent never cried, moved or breathed	1
		Care sought - trained birth attendant	1
		water broke a day or more before labor	1
		Abormalities: Head size very small at time of birth?	1
		What was the weight of the deceased at birth?	1
		Baby was born dead	1
		Did the baby ever breathe?	-1
	*	premature	1
		Was any part of the baby physically abnormal at time of delivery?	1
		Was the baby's body (skin and tissue) pulpy?	1
	+	Record the two most recent weights on those dates	1
		Was the baby moving in the last few days before the birth?	-1
		2nd or later in birth order	1
		multiple birth	1
		Abnormalities: Head size very small at time of birth?	1
		Were there any bruises or signs of injury on the baby's body at birth?	1
		baby was small or very small	1
		What was the sex of the deceased?	1
		Has the deceased's (biological) mother ever been told she had AIDS by a health worker?	-1
	*	bleeding	0.5
	*	injuries	-0.5
		For how many days did the difficult breathing last? [days]	-0.5
		During the illness that led to death, did the baby have a bulging fontanelle?	-0.5
		When did you (the mother) last feel the baby move? [days]	0.5
		pregnancy not in health facility	-0.5
	*	congenital	-0.5
		mother died after delivery	0.5
	*	anemic	0.5
	*	anemia	-0.5
Sepsis with Local Bacterial Infection
		During the illness that led to death, did the baby have pus drainage from the umbilical cord?	5
		Has the deceased's (biological) mother ever been told she had AIDS by a health worker?	3
		Complications: Mother had anemia	-2.5
		Was the HIV test ever positive?	2.5
		During the illness that led to death, did the baby have redness of the umbilical	2.5
		Did the redness of the umbilical cord stump extend onto the abdominal skin?	2
		Complications: No complications	2
		During the illness that led to death, did the baby have grunting?	2
		Complications: Mother had hypertension	-1.5
		Did the infant appear to be healthy and then just die suddenly?	1.5
		During the illness that led to death, did the baby have fever?	1.5
	*	aids	-1.5
		Complications: Excessive bleeding	-1.5
		Did the baby stop being able to suckle in a normal way?	1.5
		insufficient vaccines	1.5
		How long after the delivery did the mother die? [days]	-1
		How long after birth did the baby stop suckling? [days]	1
	*	injuries	-1
		When did you (the mother) last feel the baby move? [days]	-1
		How old was the baby/child when the fatal illness started? [days]	1
		During the illness that led to death, did the baby bleed from anywhere?	1
		During the illness that led to death, did he/she have yellow skin?	1
		Is the mother still alive?	-1
	*	cervix	-1
	*	hypertension	-1
	*	diarrheal	1
		Was the baby able to suckle in a normal way during the first day of life?	1
		Has the deceased's (biological) mother ever been tested for HIV?	1
		Care sought - government health center or clinic	1
		During labor but before delivery, did you (the mother) receive any kind of injection?	-1
		During the illness that led to death, did the baby have yellow eyes?	1
		Was the baby able to open his/her mouth at the time he/she stopped sucking?	1
		Did the baby stop being able to cry?	-1
		pregnancy: vaginal without forceps	1
	*	asphyxia	-1
		At what age did the fever start? [days]	1
		Complications: Mother had convulsions	-1
		baby stopped sucking more than a day before death	1
		How many days did the fever last? [days]	1
		What was the sex of the deceased?	1
Stillbirth
		Were there any bruises or signs of injury on the baby's body at birth?	43
		Was the baby's body (skin and tissue) pulpy?	24.5
		Decedent never cried, moved or breathed	9.5
		Baby was born dead	9.5
		Did the baby breathe immediately after birth?	-8
		Did the baby ever breathe?	-7.5
		Was care sought outside the home while the deceased had this illness?	-7
		Care sought - government hospital	-6.5
	*	stillbirth	6
		During the illness that led to death, did the baby have difficult breathing?	-5.5
		Did the baby ever move?	-5.5
		Did the baby have difficulty breathing?	-5
		For how many days did the difficult breathing last? [days]	-4
		Last known age of the deceased [days]	-3.5
		Did the baby ever cry?	-3
		Was anything done to try to help the baby breathe at birth?	-3
		Did the baby cry immediately after birth?	-3
		Was any part of the baby physically abnormal at time of delivery?	3
		When did you (the mother) last feel the baby move? [days]	2.5
		Was the baby moving in the last few days before the birth?	-2.5
		age quartile 1	2.5
		age quartile 3	-2.5
		Mark the baby's age at the time of death.	-2.5
		baby died for more than a day	-2
		How long did the illness last? [days]	-2
		Did the baby stop being able to cry?	-2
	+	Record the two most recent weights on those dates	2
		During the illness that led to death, did the baby become lethargic, after a period of normal activity?	-2
		At what age did the fast breathing start? [days]	-2
		During the illness that led to death, did the baby have grunting?	-1.5
		During the illness that led to death, did he/she have more frequent loose or liquid stools?	-1.5
	*	anemic	1.5
		Abormalities: Other	1.5
		During the illness that led to death, did the baby become cold to touch?	-1.5
	*	placenta	1.5
		During the illness that led to death, did the baby have fast breathing?	-1.5
		age quartile 4	-1.5
		During the illness that led to death, did the baby become unresponsive or unconscious?	-1.5
		Was the liquor foul smelling?	1.5
		During the illness that led to death, did the baby bleed from anywhere?	-1.5
