# Supplementary material for: Random forests for verbal autopsy analysis: multisite validation study using clinical diagnostic gold standards
Source: Popul Health Metr. 2011 Aug 4;9:29. doi: 10.1186/1478-7954-9-29 (PMC3160922; doi:10.1186/1478-7954-9-29)
Supplement: Additional file 4 — Sensitivity analysis for 54 variants of the RF algorithm applied to 200 splits of the child VA data with HCE. [file 1478-7954-9-29-S4.XLS]

## Sheet: Child_hce1
Sensitivity analysis for 54 variants of the RF algorithm applied to 200 splits of the child VA data with HCE
				Chance-corrected Concordance				CSMF Accuracy
Number of Symptoms	m	n	rank?	Splits 1-100	Splits 101-200	Random 50 Splits	Times Highest	Splits 1-100	Splits 101-200	Random 50 Splits	Times Highest	Sum of Times Highest
40	5	200	1	0.516339	0.524534	0.518825	13	0.765648	0.775439	0.784353	13	26
40	5	100	1	0.519223	0.522272	0.52065	7	0.762644	0.776943	0.766032	14	21
80	5	200	1	0.512259	0.517115	0.521311	7	0.7604	0.779058	0.762908	12	19
40	5	50	1	0.51821	0.524208	0.515785	11	0.766651	0.78028	0.771271	8	19
40	20	200	1	0.514863	0.523487	0.512158	15	0.762406	0.775163	0.774048	4	19
20	5	100	1	0.50262	0.504647	0.499535	2	0.763764	0.770426	0.765651	16	18
20	5	50	1	0.503357	0.504915	0.504254	8	0.757011	0.76792	0.766649	10	18
80	20	50	1	0.51981	0.518921	0.518903	7	0.768152	0.777721	0.775609	8	15
80	10	100	1	0.517033	0.521438	0.520081	8	0.769539	0.771772	0.772482	7	15
40	10	50	1	0.516394	0.518478	0.521296	5	0.764764	0.775715	0.772044	9	14
80	20	100	1	0.519826	0.523649	0.518692	8	0.762047	0.774091	0.766651	6	14
80	20	200	1	0.518477	0.52257	0.521205	9	0.76869	0.778894	0.777666	5	14
20	20	200	1	0.498836	0.497695	0.497035	3	0.770541	0.765265	0.770157	10	13
20	5	200	1	0.503999	0.507307	0.51001	5	0.758395	0.761644	0.763059	8	13
40	10	100	1	0.517754	0.522687	0.515517	6	0.767489	0.775275	0.777166	6	12
80	5	100	1	0.501244	0.517639	0.505632	6	0.756757	0.773273	0.769652	6	12
40	10	200	1	0.524013	0.5241	0.531906	5	0.766802	0.772158	0.778167	6	11
80	10	50	1	0.513734	0.516451	0.516025	6	0.759519	0.773102	0.768385	5	11
40	20	50	1	0.51414	0.521472	0.510115	7	0.763526	0.766149	0.775049	4	11
20	20	50	1	0.496941	0.497145	0.494496	2	0.76356	0.766564	0.773046	8	10
20	10	100	1	0.499693	0.503857	0.498486	3	0.768152	0.768036	0.766032	7	10
20	10	50	1	0.505322	0.505805	0.50293	3	0.762525	0.767803	0.762525	6	9
80	5	50	1	0.504543	0.511425	0.503338	3	0.758137	0.769201	0.760902	6	9
20	10	200	1	0.503053	0.504954	0.504499	5	0.762763	0.764796	0.76066	3	8
40	20	100	1	0.51678	0.523527	0.514691	6	0.764411	0.772431	0.770541	2	8
80	10	200	1	0.510557	0.522411	0.515036	3	0.755634	0.777499	0.772772	4	7
20	20	100	1	0.496115	0.494387	0.496664	0	0.756879	0.767802	0.770928	6	6
20	20	50	0	0.422047	0.426079	0.420556	0	0.555611	0.591795	0.597372	1	1
20	5	50	0	0.351902	0.350559	0.346691	0	0.442886	0.468072	0.446893	0	0
20	5	100	0	0.350167	0.344947	0.34548	0	0.442664	0.467452	0.453595	0	0
20	5	200	0	0.350422	0.34864	0.34552	0	0.436937	0.468916	0.449175	0	0
20	10	50	0	0.399604	0.400961	0.393454	0	0.531062	0.553273	0.54969	0	0
20	10	100	0	0.399608	0.395221	0.398515	0	0.522784	0.551427	0.548471	0	0
20	10	200	0	0.404632	0.393765	0.393329	0	0.523287	0.547919	0.544361	0	0
20	20	100	0	0.427326	0.42422	0.420333	0	0.558617	0.591272	0.602579	0	0
20	20	200	0	0.425624	0.426554	0.419001	0	0.563627	0.591592	0.597194	0	0
40	5	50	0	0.333705	0.332773	0.327294	0	0.433082	0.467234	0.446894	0	0
40	5	100	0	0.335242	0.331567	0.326685	0	0.429144	0.450676	0.449624	0	0
40	5	200	0	0.335737	0.331899	0.326683	0	0.42986	0.460918	0.448397	0	0
40	10	50	0	0.373072	0.376783	0.371483	0	0.50401	0.523068	0.518514	0	0
40	10	100	0	0.373581	0.372551	0.363964	0	0.501002	0.525628	0.529794	0	0
40	10	200	0	0.376004	0.370476	0.368754	0	0.495981	0.522089	0.523023	0	0
40	20	50	0	0.400541	0.398646	0.395661	0	0.537575	0.566696	0.567635	0	0
40	20	100	0	0.402969	0.399592	0.397975	0	0.543587	0.556117	0.567852	0	0
40	20	200	0	0.403755	0.39987	0.401916	0	0.54509	0.565324	0.565255	0	0
80	5	50	0	0.303819	0.300693	0.302282	0	0.400096	0.416333	0.428216	0	0
80	5	100	0	0.301885	0.3061	0.299796	0	0.398297	0.422926	0.43659	0	0
80	5	200	0	0.30308	0.305787	0.302731	0	0.400101	0.421674	0.43609	0	0
80	10	50	0	0.348091	0.346576	0.346688	0	0.461	0.494483	0.481463	0	0
80	10	100	0	0.348038	0.346735	0.346227	0	0.462967	0.487963	0.47866	0	0
80	10	200	0	0.351508	0.349255	0.342669	0	0.462656	0.487963	0.475139	0	0
80	20	50	0	0.373168	0.377108	0.36739	0	0.509264	0.526289	0.535409	0	0
80	20	100	0	0.372559	0.372964	0.368933	0	0.506006	0.521563	0.52283	0	0
80	20	200	0	0.375446	0.373001	0.363579	0	0.506006	0.527583	0.528028	0	0
