# Supplementary material for: Random forests for verbal autopsy analysis: multisite validation study using clinical diagnostic gold standards
Source: Popul Health Metr. 2011 Aug 4;9:29. doi: 10.1186/1478-7954-9-29 (PMC3160922; doi:10.1186/1478-7954-9-29)
Supplement: Additional file 5 — Median chance-corrected concordance (%) across 500 splits, by age group and cause with and without HCE. [file 1478-7954-9-29-S5.XLSX]

## Sheet: Annex 4
Median chance-corrected concordance (%) across 500 splits, by age group and cause with and without HCE
Adult Causes	No HCE		HCE
	Median	95% UI	Median	95% UI
Acute Myocardial Infarction	32.634	(31.9, 33.4)	37.4039	(36.8, 38.2)
AIDS	30.9797	(30.3, 31.5)	56.4818	(55.7, 57.1)
Asthma	7.91431	(7.0, 9.2)	41.33	(38.2, 43.2)
Bite of Venomous Animal	91.1688	(89.6, 92.6)	91.9192	(90.3, 92.8)
Breast Cancer	79.3939	(78.9, 80.1)	82.2106	(81.6, 83.0)
Cervical Cancer	54.3835	(53.5, 55.2)	68.5438	(67.6, 70.1)
Cirrhosis	46.87	(45.7, 47.8)	59.3513	(58.5, 60.2)
Colorectal Cancer	7.80286	(6.7, 9.2)	14.0524	(12.8, 15.0)
COPD	16.3552	(15.8, 16.8)	43.9461	(42.8, 45.2)
Diabetes	37.266	(36.3, 37.9)	60.3194	(59.6, 61.1)
Diarrhea/Dysentery	32.6562	(31.7, 33.8)	36.5799	(35.7, 37.6)
Drowning	79.0292	(78.0, 79.8)	79.0931	(77.9, 79.8)
Epilepsy	41.9978	(40.4, 43.6)	49.4568	(48.5, 51.8)
Esophageal Cancer	48.5735	(47.5, 50.0)	58.6815	(57.4, 59.4)
Falls	36.2193	(35.2, 37.3)	47.7004	(46.4, 48.7)
Fires	43.2516	(42.2, 44.5)	51.5152	(50.5, 52.2)
Homicide	73.5463	(72.4, 74.8)	73.582	(72.8, 74.2)
Leukemia/Lymphomas	25.9355	(24.9, 27.3)	34.9705	(34.0, 36.0)
Lung Cancer	20.4394	(19.4, 21.6)	46.5482	(45.2, 47.5)
Malaria	9.55355	(9.0, 10.7)	27.4105	(26.3, 28.5)
Maternal	70.8081	(70.1, 71.8)	74.2424	(73.6, 74.9)
Other Cardiovascular Diseases	15.7025	(15.3, 16.7)	32.1826	(31.3, 32.9)
Other Infectious Diseases	14.1414	(13.3, 15.2)	20.906	(20.4, 21.8)
Other Injuries	54.578	(53.6, 56.2)	57.2801	(55.8, 58.8)
Other Noncommunicable Diseases	15.4067	(14.9, 16.0)	21.6389	(21.1, 22.3)
Pneumonia	14.2171	(13.5, 14.7)	25.9981	(25.4, 26.6)
Poisonings	48.7337	(47.5, 50.6)	52.1093	(51.2, 53.5)
Prostate Cancer	28.7747	(26.7, 30.7)	42.913	(41.0, 44.8)
Renal Failure	12.5214	(12.1, 12.9)	33.0303	(32.4, 34.0)
Road Traffic	70.5549	(69.5, 71.4)	77.1044	(76.4, 77.7)
Stomach Cancer	14.1414	(13.2, 15.9)	10.6636	(9.7, 12.0)
Stroke	50.4511	(50.0, 50.9)	58.2047	(57.7, 59.0)
Suicide	24.9351	(23.8, 25.8)	25.0689	(23.9, 26.0)
TB	24.5412	(23.7, 25.4)	46.1696	(45.1, 47.0)
Child Causes	No HCE		HCE
	Median	95% UI	Median	95% UI
AIDS	59.6491	(58.7, 62.5)	58.8619	(57.0, 60.6)
Bite of Venomous Animal	91.1579	(90.3, 92.3)	100	(96.5, 100.0)
Diarrhea/Dysentery	48.972	(47.5, 50.2)	48.0025	(47.5, 49.2)
Drowning	85.2139	(84.3, 86.5)	85	(84.0, 86.4)
Encephalitis	17.3404	(16.0, 19.2)	23.6364	(21.8, 25.2)
Falls	48.7805	(47.5, 50.4)	57.6316	(55.8, 60.0)
Fires	72.633	(71.1, 73.8)	81.0763	(79.7, 82.0)
Hemorrhagic Fever	44	(40.7, 46.4)	49.8864	(48.3, 52.3)
Malaria	40.3409	(38.7, 41.8)	49.2384	(47.5, 51.2)
Measles	77.4051	(75.8, 78.9)	78.087	(76.3, 79.6)
Meningitis	24.4512	(23.0, 26.4)	26.8182	(24.8, 29.5)
Other Cancers	12.3885	(10.8, 14.2)	32.8689	(30.0, 36.9)
Other Cardiovascular Diseases	4.30622	(3.2, 5.2)	26.6544	(25.1, 28.2)
Other Defined Causes of Child Deaths	30	(29.0, 31.2)	30	(28.5, 31.3)
Other Digestive Diseases	19.2308	(17.3, 20.8)	26.5	(24.6, 28.0)
Other Infectious Diseases	15.2841	(13.8, 16.9)	16.25	(14.4, 17.8)
Pneumonia	42.0149	(41.1, 42.9)	38.3784	(37.3, 39.9)
Poisonings	65	(58.0, 67.7)	65	(58.0, 68.0)
Road Traffic	89.2701	(88.3, 90.0)	92.5	(91.4, 93.0)
Sepsis	18.3333	(17.1, 19.3)	17.004	(15.7, 18.1)
Violent Death	80.8612	(79.0, 82.1)	79.2188	(78.4, 81.1)
Neonate Causes	No HCE		HCE
	Median	95% UI	Median	95% UI
Birth Asphyxia	50.0398	(49.4, 50.8)	48.8889	(48.3, 49.6)
Congenital Malformation	46.9043	(46.0, 47.8)	49.2308	(48.7, 50.1)
Meningitis/Sepsis	31.4754	(30.5, 32.6)	30.4082	(29.1, 31.4)
Pneumonia	20.7147	(19.8, 21.8)	23.9973	(22.5, 25.3)
Preterm Delivery and Sepsis	23	(20.9, 24.3)	28.0769	(26.7, 29.7)
Preterm Delivery and Birth Asphyxia	4.71831	(3.8, 5.7)	7.83784	(6.6, 9.1)
Preterm Delivery and Sepsis/Birth Asphyxia	34.5238	(32.5, 36.6)	39.2105	(36.1, 42.1)
Preterm Delivery with RDS	31.2894	(30.2, 32.5)	28.5	(27.3, 29.8)
Preterm Delivery without RDS	30.6771	(30.1, 31.8)	34.2767	(33.7, 35.4)
Sepsis with Local Bacterial Infection	3.20961	(2.6, 3.8)	2.94118	(2.2, 3.8)
Stillbirth	87.9	(87.6, 88.2)	87.6438	(87.2, 88.0)
