# Supplementary material for: Random forests for verbal autopsy analysis: multisite validation study using clinical diagnostic gold standards
Source: Popul Health Metr. 2011 Aug 4;9:29. doi: 10.1186/1478-7954-9-29 (PMC3160922; doi:10.1186/1478-7954-9-29)
Supplement: Additional file 6 — Slope, intercept, and RMSE for linear regression of true versus estimated CSMF. [file 1478-7954-9-29-S6.XLSX]

## Sheet: Annex 5
Slope, intercept, and RMSE for linear regression of true versus estimated CSMF
Adult Causes	Slope		Intercept		RMSE
	No HCE	HCE	No HCE	HCE	No HCE	HCE
Acute Myocardial Infarction	0.305158	0.37605	0.0200022	0.0128598	0.0075972	0.0058621
AIDS	0.307908	0.582843	0.0331081	0.016716	0.0097848	0.0068354
Asthma	0.102562	0.386244	0.0097387	0.0142621	0.0058999	0.0076229
Bite of Venomous Animal	0.903561	0.904947	0.0044803	0.0031318	0.0042269	0.0037456
Breast Cancer	0.777211	0.825512	0.0165919	0.0106524	0.0059004	0.0059439
Cervical Cancer	0.550915	0.682916	0.0143616	0.0133866	0.0069045	0.0080406
Cirrhosis	0.447745	0.57659	0.0220096	0.0218989	0.0074714	0.0070756
Colorectal Cancer	0.0981725	0.14717	0.0105641	0.0125259	0.0075774	0.0090908
COPD	0.187334	0.412659	0.0159612	0.0154901	0.0069541	0.0070216
Diabetes	0.354694	0.589403	0.0485505	0.0320092	0.0105907	0.0078811
Diarrhea/Dysentery	0.320063	0.373033	0.0217131	0.0182797	0.0068784	0.0066044
Drowning	0.808276	0.801427	0.0029381	0.0032257	0.004557	0.0048581
Epilepsy	0.418243	0.527418	0.0171711	0.0127938	0.0079505	0.0080941
Esophageal Cancer	0.533502	0.59312	0.0144925	0.0089068	0.0091675	0.0079364
Falls	0.362264	0.485323	0.0062769	0.0081353	0.0045759	0.0052788
Fires	0.43674	0.526204	0.0072227	0.0074182	0.0067461	0.0068646
Homicide	0.720606	0.72881	0.0125866	0.0126437	0.007303	0.0068723
Leukemia/Lymphomas	0.256867	0.368578	0.0279531	0.0168217	0.0088057	0.0084842
Lung Cancer	0.216329	0.459576	0.0204815	0.0184438	0.0080978	0.009605
Malaria	0.0967874	0.272199	0.0139446	0.0131841	0.0057318	0.0061339
Maternal	0.706075	0.743167	0.0098498	0.0067066	0.0045263	0.0037014
Other Cardiovascular Diseases	0.145191	0.30504	0.0430809	0.027006	0.0105788	0.0085586
Other Infectious Diseases	0.154311	0.225013	0.0250616	0.0187321	0.0096051	0.0077186
Other Injuries	0.539794	0.549001	0.0057175	0.0064302	0.0054201	0.0055021
Other Noncommunicable Diseases	0.107982	0.181718	0.0519173	0.0551903	0.0123457	0.0134964
Pneumonia	0.130285	0.236628	0.0281367	0.0285066	0.0089423	0.0085987
Poisonings	0.495183	0.533784	0.0135034	0.0123354	0.0088016	0.0089994
Prostate Cancer	0.312895	0.448469	0.0128416	0.0090549	0.007496	0.0078172
Renal Failure	0.148993	0.351749	0.0248862	0.0195673	0.0079863	0.0062363
Road Traffic	0.70319	0.761555	0.0076861	0.0093401	0.004966	0.0054547
Stomach Cancer	0.17616	0.145901	0.0112045	0.0079883	0.0068222	0.0061105
Stroke	0.466174	0.554575	0.0290919	0.0258791	0.008507	0.0076766
Suicide	0.269213	0.259437	0.0051866	0.0051259	0.0053659	0.0049749
TB	0.250125	0.479883	0.0146617	0.0136934	0.0064723	0.0059949
Child Causes	Slope		Intercept		RMSE
	No HCE	HCE	No HCE	HCE	No HCE	HCE
AIDS	0.639163	0.642297	0.0241895	0.0163014	0.0175437	0.0162635
Bite of Venomous Animal	0.91194	0.959438	0.0059304	0.00844	0.0096669	0.0109127
Diarrhea/Dysentery	0.490518	0.485288	0.0441186	0.0394694	0.0222135	0.0204743
Drowning	0.838899	0.84775	0.0041649	0.0035783	0.0069578	0.0072347
Encephalitis	0.203248	0.235106	0.0307353	0.0263757	0.0199535	0.0189829
Falls	0.513401	0.589198	0.0089792	0.0120541	0.0124856	0.014225
Fires	0.722659	0.782961	0.0070437	0.0105506	0.0091981	0.0107239
Hemorrhagic Fever	0.430621	0.53135	0.0370937	0.0267679	0.022502	0.0169221
Malaria	0.350512	0.43037	0.0447774	0.0426448	0.0209425	0.020885
Measles	0.739679	0.742747	0.0086948	0.0112609	0.0166582	0.0153284
Meningitis	0.266022	0.269987	0.0305424	0.031624	0.0191148	0.0190434
Other Cancers	0.158199	0.343781	0.0239772	0.0197511	0.015824	0.0155597
Other Cardiovascular Diseases	0.104506	0.287169	0.0189357	0.0250129	0.0146356	0.017478
Other Defined Causes of Child Deaths	0.282719	0.286294	0.0550197	0.0490955	0.023515	0.0223149
Other Digestive Diseases	0.250881	0.285735	0.0191584	0.0174198	0.0149284	0.015024
Other Infectious Diseases	0.149861	0.174158	0.0426812	0.0379844	0.0234028	0.023465
Pneumonia	0.405408	0.385335	0.0604844	0.0485853	0.0236277	0.0208214
Poisonings	0.630405	0.614869	0.0177533	0.0146236	0.0203381	0.0188895
Road Traffic	0.878575	0.912735	0.0033646	0.002249	0.0059267	0.0052755
Sepsis	0.159817	0.130477	0.0329931	0.038585	0.0156282	0.019725
Violent Death	0.792676	0.793634	0.0063687	0.0058512	0.0095773	0.0097185
Neonate Causes	Slope		Intercept		RMSE
	No HCE	HCE	No HCE	HCE	No HCE	HCE
Birth Asphyxia	0.446394	0.427199	0.0862759	0.0887572	0.0273312	0.0272932
Congenital Malformation	0.465014	0.472771	0.0529077	0.0551972	0.0224238	0.0224208
Meningitis/Sepsis	0.268916	0.24851	0.0925158	0.0953901	0.0445054	0.0463543
Pneumonia	0.224059	0.248367	0.0652442	0.0634476	0.0315241	0.0314574
Preterm Delivery and Sepsis	0.237801	0.294345	0.0550471	0.0517101	0.0270586	0.0263625
Preterm Delivery and Birth Asphyxia	0.105607	0.142983	0.0353545	0.0333933	0.0195769	0.0195957
Preterm Delivery and Sepsis and Birth Asphyxia	0.3572	0.370971	0.0441217	0.0462817	0.029478	0.0304958
Preterm Delivery with RDS	0.319848	0.324029	0.0733816	0.0651871	0.0343402	0.0322847
Preterm Delivery without RDS	0.286138	0.309196	0.0976801	0.0942556	0.0395327	0.0374527
Sepsis with Local Bacterial Infection	0.0785903	0.066086	0.0340796	0.0359299	0.0246109	0.0251144
Stillbirth	0.845475	0.853408	0.033227	0.0288491	0.0145905	0.0135762
